# Supplementary material for: Molecular and Physiological Responses of Citrus sinensis Leaves to Long-Term Low pH Revealed by RNA-Seq Integrated with Targeted Metabolomics
Source: Int J Mol Sci. 2022 May 23;23(10):5844. doi: 10.3390/ijms23105844 (PMC9142915; doi:10.3390/ijms23105844)
Supplement: Supplementary file 1 [file ijms-23-05844-s001.zip]

Archive with 3 entries (2 files):
- ijms-1704493-supplementary/2022LaiIJMSSupplRevision0526/
- ijms-1704493-supplementary/2022LaiIJMSSupplRevision0526/2022LaiSupplementary Tables0523.pdf
- ijms-1704493-supplementary/2022LaiIJMSSupplRevision0526/Table S2-S60412.xlsx
