# Supplementary material for: Molecular and Physiological Responses of Citrus sinensis Leaves to Long-Term Low pH Revealed by RNA-Seq Integrated with Targeted Metabolomics
Source: Int J Mol Sci. 2022 May 23;23(10):5844. doi: 10.3390/ijms23105844 (PMC9142915; doi:10.3390/ijms23105844)
Supplement: Supplementary file 1 [file ijms-23-05844-s001.zip › ijms-1704493-supplementary/2022LaiIJMSSupplRevision0526/Table S2-S60412.xlsx]

## Sheet: Table S2 
Table S2. List of all known and novel genes identified in Citrus sinensis leaves
#ID	pH 6.0-1(T02)_Count	pH 6.0-2(T03)_Count	pH 6.0-3(T04)_Count	pH 2.5-1(T01)_Count	pH 2.5-2(T10)_Count	pH 6.0-1(T02)_FPKM	pH 6.0-2(T03)_FPKM	pH 6.0-3(T04)_FPKM	pH 2.5-1(T01)_FPKM	pH 2.5-2(T10)_FPKM	FDR	log2FC
Cs1g01010	1702	1738	1624	1080	1080	35.2861	35.9967	33.5296	21.7508	21.4886	0.0722261	-0.663208
Cs1g01015	1096	1005	1093	1282	1360	29.87	25.7125	24.8158	34.7098	50.5671	0.509414	0.292158
Cs1g01040	373	335	376	289	500	13.3669	10.9663	12.1683	10.5207	18.5327	0.883148	0.106756
Cs1g01060	1078	1214	1149	910	1025	18.954	20.6672	20.1031	19.895	23.2556	0.577845	-0.265101
Cs1g01070	310	296	332	274	319	12.6182	12.513	13.5286	10.7627	12.2455	0.910745	-0.0960996
Cs1g01090	309	312	330	354	406	9.31989	9.65594	9.54959	10.0873	11.3914	0.693991	0.242001
Cs1g01100	2929	2958	2791	3427	3284	64.9279	65.4109	61.8154	74.2766	70.7498	0.728267	0.195295
Cs1g01140	733	467	576	653	807	11.5241	7.25681	10.0898	11.768	16.7723	0.549142	0.284124
Cs1g01190	2126	1997	2591	3250	2976	148.726	140.462	181.822	217.652	196.747	0.283816	0.456593
Cs1g01220	497	964	850	2196	316	15.1674	29.5588	26.0692	65.3597	9.32127	0.760428	0.686895
Cs1g01280	30	24	5	15	45	0.315757	0.251212	0.0572265	0.158065	0.447919	0.762271	0.592698
Cs1g01290	695	487	547	427	636	12.1839	8.49793	9.56253	7.85335	12.0612	0.842248	-0.135442
Cs1g01310	39	43	58	21	49	1.62434	1.77996	2.40479	0.861866	1.94793	0.766156	-0.436894
Cs1g01320	8973	6843	6532	4252	4289	323.646	244.31	236.025	149.646	150.92	0.0741138	-0.82047
Cs1g01330	185	80	171	102	115	7.3316	3.20169	6.75209	4.0764	4.4439	0.666986	-0.439971
Cs1g01370	1378	2231	2394	3819	2291	82.7459	140.504	139.631	213.273	121.157	0.427425	0.590291
Cs1g01390	252	205	259	175	314	8.0071	7.17479	9.1922	6.46543	10.8519	0.986095	0.0148548
Cs1g01410	252	237	214	92	261	9.17278	8.70241	7.84267	3.35072	9.58891	0.641558	-0.429085
Cs1g01460	156	336	370	340	246	5.96189	12.655	13.9589	12.7887	9.1783	0.992536	0.00675896
Cs1g01500	390	371	412	306	231	7.52671	7.19359	7.98964	5.67774	4.25823	0.269774	-0.560933
Cs1g01505	2515	2347	2376	1901	1973	41.7438	38.2676	38.45	24.9507	26.2565	0.483467	-0.335676
Cs1g01530	1895	2335	1853	2176	1412	69.5669	86.5554	67.5056	79.7482	51.5976	0.735508	-0.195063
Cs1g01540	130	417	665	271	191	5.95497	19.1331	30.6572	12.584	9.04518	0.681832	-0.829748
Cs1g01550	753	681	762	916	949	21.5721	19.511	21.7896	25.7997	26.6872	0.441071	0.330196
Cs1g01560	537	566	607	576	675	12.6693	13.7539	14.2606	17.4287	21.5146	0.842248	0.114276
Cs1g01570	235	298	249	319	225	13.4392	15.9107	13.8189	19.4364	14.1325	0.959043	0.0425755
Cs1g01580	247	273	296	242	206	14.0761	16.0121	16.8077	13.7283	11.7212	0.667174	-0.299533
Cs1g01590	2407	1402	1743	2032	2396	67.8065	38.7901	49.2213	56.4535	65.5317	0.681832	0.240902
Cs1g01600	348	266	259	385	601	19.0879	14.7819	14.2776	20.4138	31.6734	0.150269	0.741964
Cs1g01620	111	70	57	50	98	2.12537	1.34878	1.09147	0.932305	1.77821	0.942652	-0.117975
Cs1g01630	1712	1702	1613	1302	1550	42.3931	42.5538	39.9429	32.8672	39.4361	0.614043	-0.251931
Cs1g01640	2232	2166	2181	2138	2533	31.1511	29.8522	30.0764	32.6829	39.0103	0.909474	0.0715728
Cs1g01650	777	771	755	570	593	29.7511	30.4256	28.5255	22.2884	23.8781	0.323307	-0.419725
Cs1g01660	2132	1458	1709	1097	787	159.459	111.245	128.373	82.2016	59.158	0.0193731	-0.924311
Cs1g01700	33253	33298	89554	40687	21002	781.596	789.106	2117.88	1359.11	685.477	0.691038	-0.775819
Cs1g01730	118	91	60	253	240	4.4548	3.40066	2.45588	10.3336	12.6575	0.00467046	1.44232
Cs1g01760	716	757	806	508	375	23.4815	24.152	26.8992	20.2683	14.7337	0.0261658	-0.801892
Cs1g01770	187	171	281	182	215	3.84228	3.49461	5.75337	3.45738	3.91095	0.899196	-0.122399
Cs1g01790	604	566	655	603	633	19.1291	18.0928	20.8068	18.4156	19.2085	0.997685	0.00339644
Cs1g01800	14	30	32	34	9	0.426727	0.901916	0.975919	1.01756	0.289011	0.919096	-0.256508
Cs1g01840	23	17	10	24	26	1.30303	1.02407	0.577513	1.35775	1.48015	0.75462	0.568581
Cs1g01850	712	449	454	435	175	42.5021	27.3913	27.8609	26.3654	10.2632	0.319592	-0.835246
Cs1g01860	6	70	42	10	14	0.400874	4.26453	2.55979	0.621771	0.845031	0.528499	-1.73676
Cs1g01890	11	9	26	14	4	0.242836	0.204422	0.555463	0.282864	0.0875659	0.773952	-0.788731
Cs1g01910	53	65	49	82	49	1.3279	1.82539	1.21272	2.13509	1.28074	0.863353	0.216562
Cs1g01920	1060	1104	1129	1245	764	7.86332	8.14869	8.3836	9.10874	5.57265	0.800678	-0.146395
Cs1g01930	306	267	231	399	395	5.64069	4.85127	4.16788	6.94442	6.7149	0.271168	0.548896
Cs1g01940	416	366	414	366	486	9.586	8.553	9.62006	8.42334	11.3349	0.912733	0.0762452
Cs1g01950	302	308	360	143	209	5.54691	7.44357	8.20065	4.27016	7.5293	0.0695928	-0.897757
Cs1g01960	777	750	676	809	776	39.9038	39.6026	34.5163	39.7293	37.0864	0.874911	0.0914698
Cs1g01970	5928	5057	5036	6461	7941	97.0605	82.4865	82.073	105.64	130.378	0.438903	0.412529
Cs1g01980	757	804	1000	736	704	72.9357	77.0066	95.1874	69.0254	63.7332	0.580338	-0.265604
Cs1g01990	985	877	956	874	859	37.4469	33.5673	39.133	33.0375	29.4379	0.809155	-0.135255
Cs1g02000	144	122	125	84	88	3.8962	3.31118	3.37531	2.22086	2.36856	0.44149	-0.618315
Cs1g02010	389	306	338	268	276	8.60946	6.86252	7.50801	5.73123	5.85766	0.549449	-0.358612
Cs1g02065	171	180	246	221	230	21.1716	23.1183	30.698	26.1494	26.9458	0.839163	0.159996
Cs1g02150	112	69	80	171	189	36.9884	9.21971	30.0991	44.7155	36.4409	0.0919127	1.0313
Cs1g02280	11	10	4	53	10	1.49346	1.34778	0.613357	7.05572	1.3788	0.438903	1.90456
Cs1g02290	616	643	650	748	766	23.9818	25.9124	25.9656	32.0602	31.3723	0.634781	0.231208
Cs1g02295	1065	846	909	820	759	29.7934	24.7974	25.4175	22.5104	20.887	0.565676	-0.269894
Cs1g02300	4535	3598	5085	4989	6560	141.904	117.56	162.067	159.081	216.088	0.479075	0.370485
Cs1g02310	2342	1318	1464	1187	1750	54.3034	31.7702	34.9858	29.2303	42.3735	0.806064	-0.235518
Cs1g02320	173	211	206	177	271	6.76822	8.16311	8.04236	7.2063	10.6603	0.831457	0.167234
Cs1g02370	22	47	29	22	13	0.547619	1.20547	0.756331	0.552344	0.356003	0.546835	-0.919976
Cs1g02380	239	307	305	176	88	8.58708	10.9732	10.8678	6.1248	2.9987	0.025563	-1.12248
Cs1g02460	82	54	41	2	54	2.2034	1.44659	1.04943	0.0679337	1.36794	0.47805	-1.09502
Cs1g02520	27	33	37	59	48	1.5962	2.43672	2.16236	3.58134	2.78267	0.538003	0.70668
Cs1g02530	523	457	484	313	269	15.4829	13.521	14.3859	9.06611	7.72969	0.0772628	-0.764266
Cs1g02580	42	81	42	33	20	1.3403	2.59301	1.35917	1.08853	0.675775	0.326936	-1.07226
Cs1g02590	132	127	114	82	65	2.28388	2.21494	1.98535	1.39743	1.11571	0.318454	-0.776538
Cs1g02600	953	994	977	834	898	20.5788	21.256	21.1113	17.8357	19.0361	0.71544	-0.189843
Cs1g02650	1267	1069	1126	1534	1942	55.1617	47.1422	49.5363	65.6096	83.1184	0.116794	0.571859
Cs1g02660	1036	1101	1088	908	954	30.9703	33.792	32.9517	28.7774	32.422	0.648741	-0.226833
Cs1g02670	383	405	444	325	433	9.60562	10.3519	11.292	7.91849	10.6139	0.847626	-0.135853
Cs1g02675	750	560	667	1077	1158	44.0804	34.0928	39.5218	60.8722	62.6269	0.025512	0.743407
Cs1g02680	2013	1539	1674	3158	3425	41.1765	32.3166	34.9773	66.9371	69.5863	0.00862286	0.899671
Cs1g02700	563	425	520	817	1071	17.9763	13.8602	16.7524	24.7639	31.7929	0.00610625	0.890174
Cs1g02710	131	105	177	247	45	1.23165	1.00757	1.67603	2.33218	0.428585	0.968198	0.0673191
Cs1g02730	118	122	122	149	170	2.14654	2.09474	1.94001	3.1615	3.91077	0.62952	0.383106
Cs1g02740	36	76	75	31	48	1.21821	2.54952	2.45134	1.04291	1.57179	0.547152	-0.680547
Cs1g02760	632	1418	1897	1478	1716	17.3755	39.4102	52.6061	39.6097	45.9502	0.811487	0.256652
Cs1g02770	1321	1216	1071	1339	1359	53.9239	52.3251	44.031	53.9844	51.3809	0.781171	0.147317
Cs1g02780	1294	1157	1486	1137	1489	26.0194	23.4878	29.9013	22.2841	29.1382	0.984397	-0.0191689
Cs1g02790	65	64	71	151	158	13.6927	14.1926	15.6923	30.9683	32.0481	0.0615313	1.19316
Cs1g02800	1424	1129	1088	1225	1497	29.3539	23.3899	23.1407	28.9295	35.2759	0.782174	0.146989
Cs1g02810	2597	2881	2536	2518	1755	69.4695	73.5611	66.5665	74.7408	53.914	0.482125	-0.340748
Cs1g02820	306	448	380	505	452	9.65642	14.8776	11.8226	15.9813	13.979	0.543739	0.320314
Cs1g02830	115	71	80	182	186	6.83224	4.18828	4.79349	10.1964	10.164	0.0873394	1.03586
Cs1g02840	564	597	505	686	747	27.149	25.7212	24.0382	34.5643	41.0397	0.432789	0.348693
Cs1g02850	462	481	515	457	397	37.479	39.4808	42.5821	35.6205	30.4186	0.73245	-0.205903
Cs1g02860	687	617	746	259	169	19.8521	17.9433	21.235	7.4281	4.84402	5.55676e-07	-1.69346
Cs1g02870	806	879	857	644	496	50.5827	54.8608	53.741	39.06	29.6974	0.118571	-0.590825
Cs1g02890	17	24	25	22	41	0.686334	0.985076	0.999028	0.883745	1.55318	0.756586	0.496271
Cs1g02900	444	333	523	485	423	23.225	17.5921	27.4558	24.9953	21.8352	0.946397	0.0480611
Cs1g02910	114	104	106	58	65	1.78233	1.62939	1.65479	0.840746	0.916921	0.309734	-0.831308
Cs1g02920	100	123	100	103	160	2.60618	3.25906	2.60536	2.61711	4.07732	0.768808	0.268469
Cs1g02930	4706	5075	4303	3366	3206	49.9134	51.5595	46.6398	47.0919	45.2028	0.257172	-0.533453
Cs1g02960	572	645	753	704	762	19.839	21.5109	26.8768	23.769	21.8611	0.798234	0.138481
Cs1g02970	1202	1117	1088	1459	1433	29.1829	27.8027	26.6141	34.4375	33.6853	0.443508	0.329896
Cs1g02980	920	946	856	865	1033	36.2889	37.5438	33.2167	30.8793	35.0361	0.941178	0.0456054
Cs1g03000	344	375	355	368	298	36.2694	39.7297	37.1238	36.9083	29.0523	0.870621	-0.12329
Cs1g03030	4765	4250	3910	3481	3411	51.3808	47.6736	43.2086	36.3752	34.6235	0.522667	-0.340482
Cs1g03040	848	712	703	560	825	18.3278	15.5021	15.0994	11.7815	17.1423	0.802483	-0.142348
Cs1g03050	697	808	648	804	706	23.4609	27.2154	21.7668	26.2351	22.6259	0.930765	0.0544193
Cs1g03060	860	566	833	994	974	19.804	13.4389	19.225	22.3467	21.4208	0.375532	0.367463
Cs1g03080	4639	4433	3675	2260	1688	104.781	101.172	83.7228	49.5131	36.6936	0.00230327	-1.12377
Cs1g03090	402	420	390	472	534	15.7669	15.1351	15.9625	18.0262	21.148	0.573033	0.296985
Cs1g03110	6704	6344	6939	6997	7005	586.988	555.346	610.663	600.012	602.242	0.9455	0.0524167
Cs1g03120	284	359	427	579	435	10.7598	13.8449	16.5618	23.0744	18.9009	0.292933	0.487399
Cs1g03130	1350	1244	1085	857	740	28.1017	26.4232	22.715	16.8416	14.4011	0.0802951	-0.63701
Cs1g03140	2113	2288	2061	2780	2564	123.299	140.243	116.78	147.552	128.66	0.5448	0.291997
Cs1g03160	920	723	785	1432	1538	48.8329	38.7495	42.0007	74.6214	79.7785	0.00707791	0.857231
Cs1g03170	1970	1862	1782	2331	3271	32.48	30.2528	29.1463	40.4215	57.2825	0.148224	0.562596
Cs1g03180	286	234	282	312	374	12.5985	10.2874	12.3761	13.0805	15.9092	0.565007	0.340419
Cs1g03200	323	288	291	542	531	7.08778	6.40622	6.41348	11.57	11.1804	0.0448083	0.816843
Cs1g03210	198	322	301	414	468	2.88685	4.75285	4.41058	5.87495	6.68619	0.141357	0.667478
Cs1g03220	834	1202	1118	1269	1199	18.1173	26.7403	24.0862	27.3967	25.3305	0.66287	0.210994
Cs1g03230	782	751	605	696	755	33.1595	31.2965	26.9675	38.824	54.5346	0.992706	0.00738117
Cs1g03240	994	1041	911	1166	1421	31.3297	32.563	28.5534	36.3078	43.083	0.354734	0.378306
Cs1g03280	50	60	47	72	54	3.73884	4.5075	3.48687	5.31139	3.90951	0.842088	0.249089
Cs1g03300	22	40	21	83	83	0.981645	1.84898	0.947361	3.6681	3.65426	0.0570979	1.56543
Cs1g03320	274	172	221	289	361	6.06291	4.09418	5.48282	7.14666	7.90182	0.332733	0.529445
Cs1g03330	55	54	41	95	118	2.63909	2.6067	2.0251	4.55475	5.51602	0.160023	1.07232
Cs1g03340	1812	1766	1849	1376	1515	24.8908	24.6097	26.1505	25.5269	32.6661	0.452606	-0.342889
Cs1g03350	1174	1359	1259	1464	1319	37.11	43.0209	39.7726	43.5591	38.0947	0.826043	0.119432
Cs1g03360	687	528	512	488	567	48.3034	37.864	36.4786	32.6719	37.318	0.810517	-0.144162
Cs1g03370	156	172	161	272	221	5.51555	5.95244	5.77946	9.1444	7.57072	0.336827	0.577847
Cs1g03380	112	104	105	182	116	2.92705	2.70481	2.73868	4.56367	2.88176	0.557877	0.459718
Cs1g03390	27	71	58	58	114	0.846543	2.21822	1.79414	1.80275	3.53071	0.519065	0.702942
Cs1g03410	649	652	598	1063	1183	28.7536	29.149	26.9837	52.0797	59.2299	0.0130339	0.80809
Cs1g03420	57	65	59	6	37	1.79504	2.03833	1.85834	0.179124	1.08646	0.125649	-1.51048
Cs1g03430	1001	874	791	1476	1915	39.5054	35.1208	31.4196	56.39	72.7628	0.00368042	0.913364
Cs1g03440	40	43	34	42	46	1.83138	2.23545	1.59761	2.02564	2.23526	0.921829	0.155234
Cs1g03450	455	388	491	305	403	12.7909	11.0581	13.7254	8.19125	10.5221	0.524619	-0.348642
Cs1g03460	873	892	825	916	965	13.2878	13.4748	12.5088	13.3459	13.9499	0.850352	0.104522
Cs1g03480	365	431	309	484	385	15.0465	18.4101	12.8613	19.2347	15.2765	0.71435	0.22002
Cs1g03500	2479	2347	2184	2546	2489	61.3245	58.2506	54.4436	65.4468	65.0959	0.885094	0.0889819
Cs1g03510	24	27	24	246	58	1.45332	1.70323	1.45957	14.9156	3.51649	0.24989	2.58712
Cs1g03520	2121	1875	1930	2140	2603	27.3906	24.0004	24.9062	29.9192	37.8322	0.624543	0.244724
Cs1g03530	284	278	311	258	311	9.03055	8.80275	9.92981	8.07331	9.70176	0.958027	-0.0522519
Cs1g03540	96	93	84	92	113	1.84481	1.65715	1.19082	1.31387	2.15939	0.889653	0.152717
Cs1g03560	357	382	403	285	271	8.26591	9.15654	9.50081	6.45901	6.2072	0.380247	-0.472849
Cs1g03570	1419	1241	1138	1359	1186	45.2688	38.8868	36.1594	41.9024	34.3699	0.992706	-0.0105856
Cs1g03590	794	731	925	492	536	13.1296	12.2785	15.2541	7.87728	8.43068	0.0616436	-0.687624
Cs1g03600	1163	1072	1130	1300	1774	32.8157	30.2888	31.7567	34.9245	46.8903	0.270601	0.435037
Cs1g03610	44	43	35	46	52	1.81925	1.80023	1.49599	1.92677	2.18746	0.857656	0.250391
Cs1g03620	644	623	671	660	768	29.3928	27.7125	30.4405	30.4281	35.4213	0.820777	0.124964
Cs1g03630	71	242	118	143	29	2.97553	10.3607	4.99832	6.3409	1.39059	0.740397	-0.759125
Cs1g03640	1	5	0	31	9	0.0306536	0.157049	0	0.874663	0.266988	0.148224	3.30461
Cs1g03670	17	10	19	53	34	0.448276	0.255475	0.483779	1.32755	0.846794	0.199703	1.48607
Cs1g03680	1	7	3	20	0	0.0251001	0.178421	0.0758156	0.460767	0.0183209	0.720494	1.42876
Cs1g03700	288	237	288	587	534	7.55319	6.29799	7.72544	14.3069	12.577	0.00716454	1.02971
Cs1g03720	124	122	101	206	298	3.98195	3.8926	3.24667	6.3852	8.65403	0.0349342	1.10439
Cs1g03730	41	67	35	80	22	1.67445	2.80065	1.41831	3.25813	0.898952	0.965295	0.0804004
Cs1g03780	556	595	511	1216	919	35.0972	26.5346	26.2321	56.819	40.7358	0.00324383	0.927918
Cs1g03790	43	20	21	24	36	2.63	1.20783	1.29489	1.42787	2.02425	0.967467	0.0830214
Cs1g03820	50	49	34	138	128	1.70126	1.67256	1.15778	4.50635	4.09759	0.0180606	1.56721
Cs1g03860	478	523	533	566	509	23.0152	21.5185	23.6394	38.4134	38.3384	0.937665	0.0527161
Cs1g03870	9	11	5	56	156	1.09945	1.21453	1.80604	6.46913	16.9263	0.0349342	3.6496
Cs1g03890	53	36	78	54	91	4.36181	2.87781	6.31335	4.12311	6.83912	0.747655	0.360052
Cs1g03900	1525	1424	1420	1294	1099	114.006	110.255	106.649	93.7269	76.9151	0.512877	-0.301988
Cs1g03910	28	35	25	36	40	0.727268	0.912435	0.656553	0.944022	1.05725	0.814449	0.354326
Cs1g03940	281	148	130	240	231	7.19609	3.82635	3.29171	6.34491	6.20725	0.720699	0.322091
Cs1g03960	12	4	12	19	6	0.684446	0.252199	0.672878	1.06796	0.357818	0.888577	0.405053
Cs1g03980	8651	5383	6792	6673	9949	196.068	123.012	156.866	155.018	239.689	0.72547	0.241196
Cs1g03990	65	43	48	41	88	0.957166	0.629098	0.693877	0.574554	1.20755	0.81044	0.291859
Cs1g04010	44	28	22	3	7	0.992971	0.631604	0.502179	0.0764128	0.153279	0.0637284	-2.66548
Cs1g04030	1628	1812	1775	1475	1321	78.9736	89.9806	86.0677	67.1413	60.4553	0.467502	-0.333561
Cs1g04060	288	334	536	213	298	4.85415	5.60544	8.92711	3.40126	4.79122	0.485164	-0.617076
Cs1g04070	174	137	205	94	107	6.86699	5.45883	8.22276	4.08289	4.54106	0.233036	-0.794873
Cs1g04080	393	395	365	187	152	11.1471	11.4529	10.4745	5.7834	4.56499	0.00622454	-1.19953
Cs1g04100	376	312	300	305	409	13.9862	11.6767	11.2072	10.8216	14.1262	0.894436	0.0977145
Cs1g04115	512	525	508	689	686	35.9639	37.6771	36.6732	46.7058	46.2027	0.359047	0.397745
Cs1g04120	1703	1494	1527	1072	1296	16.9628	11.9857	13.9529	17.947	25.4764	0.303177	-0.430291
Cs1g04130	341	294	355	349	358	19.3895	16.8544	19.9465	18.863	18.8686	0.913685	0.0801418
Cs1g04340	1177	916	1420	1138	1183	17.6844	13.7303	21.1238	16.8959	17.4053	0.965504	-0.0325726
Cs1g04350	226	281	258	257	344	10.0413	12.2485	11.4709	11.3067	14.9262	0.751346	0.216702
Cs1g04360	348	404	414	457	546	33.0507	36.6389	38.5232	44.9417	50.1397	0.492538	0.347676
Cs1g04370	14	31	14	10	36	0.536284	1.15488	0.51931	0.388685	1.33697	0.924296	0.204018
Cs1g04380	21	32	14	20	20	0.4656	0.744953	0.316202	0.476046	0.479977	0.95679	-0.177702
Cs1g04390	551	457	451	492	467	11.6927	9.61561	9.50267	10.1543	9.4114	0.962027	-0.0385423
Cs1g04400	109	94	92	114	128	3.25454	2.83186	2.74749	3.52554	3.69929	0.766156	0.280685
Cs1g04420	1	14	13	14	83	0.189185	2.57561	2.34341	2.44369	13.6528	0.390423	2.35057
Cs1g04430	794	592	783	711	994	19.9488	15.521	20.4747	17.6548	24.0615	0.66417	0.218362
Cs1g04540	87	40	51	149	252	8.71244	4.03614	5.13049	14.1205	22.9277	0.0163945	1.73937
Cs1g04560	152	122	139	155	201	8.97751	7.41023	8.23012	8.93016	11.5578	0.649389	0.351683
Cs1g04570	687	1231	1097	1754	615	8.71022	16.4932	14.9778	25.3907	8.75478	0.881377	0.217959
Cs1g04590	382	440	411	604	448	18.8426	21.3566	19.4971	27.7804	20.1877	0.500922	0.33705
Cs1g04600	3014	3141	2823	3403	4485	36.0913	39.6412	34.578	41.0178	55.1232	0.428741	0.37885
Cs1g04610	1129	931	1009	999	1552	36.7646	31.5765	33.4336	32.7486	52.3181	0.568745	0.298979
Cs1g04640	60	102	60	44	35	1.07212	1.80929	1.0725	0.855464	0.662561	0.338058	-0.924834
Cs1g04690	2440	2352	2380	2142	2148	76.8851	73.6322	73.7775	69.5149	69.5266	0.760491	-0.175379
Cs1g04750	741	610	678	725	813	44.747	36.3548	41.0391	42.6319	47.7406	0.751346	0.166466
Cs1g04760	1030	980	1037	1066	1679	95.9311	92.7086	96.5128	100.004	159.052	0.396601	0.414551
Cs1g04780	417	392	587	378	288	10.2711	9.83105	14.5085	9.08345	6.80019	0.363047	-0.502424
Cs1g04800	117	141	146	160	137	5.72126	6.58836	6.71685	7.36416	6.37498	0.901603	0.121448
Cs1g04810	453	502	484	384	298	9.63082	11.0611	9.86903	7.50603	6.15928	0.284539	-0.51116
Cs1g04820	122	72	97	138	250	4.76588	2.90583	3.85178	5.51308	10.1171	0.192614	0.981206
Cs1g04840	61	99	71	65	86	3.2983	4.81352	3.51864	3.71813	4.28841	0.984716	-0.0487942
Cs1g04850	40	109	107	24	24	0.622917	1.66938	1.6477	0.370167	0.375672	0.1242	-1.85236
Cs1g04860	510	508	481	690	732	18.3079	18.1592	17.2189	24.7382	26.1395	0.225005	0.489915
Cs1g04870	285	394	317	277	237	16.1937	25.2393	18.0685	13.5525	9.7784	0.515085	-0.388794
Cs1g04880	9	5	2	21	12	1.33566	0.760783	0.304613	2.86956	1.55291	0.476096	1.61615
Cs1g04900	24	49	74	29	23	0.892182	1.8214	2.73217	1.06552	0.82594	0.508821	-0.936617
Cs1g04910	48	107	93	136	65	1.56367	3.54514	3.06057	4.2637	2.06172	0.837853	0.261648
Cs1g04970	574	684	612	832	786	43.8427	54.0444	47.6008	59.9273	55.7949	0.403391	0.356831
Cs1g04980	263	320	338	180	152	10.828	13.4639	14.0703	7.46238	6.40465	0.0723638	-0.906752
Cs1g04990	863	736	831	551	428	30.3056	25.8981	29.2744	19.1009	14.7406	0.0395606	-0.744947
Cs1g05000	14520	14723	11272	9193	8399	413.822	419.508	325.007	258.37	237.995	0.250564	-0.636713
Cs1g05030	147	90	130	120	106	2.47783	1.56309	2.20584	2.03359	1.8024	0.911041	-0.132458
Cs1g05070	14	20	37	31	41	0.7404	1.04556	1.90862	1.55357	1.95415	0.687676	0.582272
Cs1g05090	160	93	78	196	90	7.36953	4.35473	3.62475	8.69618	3.89292	0.783075	0.359342
Cs1g05100	1102	1030	1058	1445	1210	34.6567	29.5754	32.3179	56.5633	51.6882	0.493889	0.301576
Cs1g05150	49	45	51	52	75	2.52601	2.33891	2.62658	2.62115	3.70347	0.752236	0.373982
Cs1g05170	313	194	248	253	344	17.1877	11.0023	14.1167	13.3342	18.6151	0.74033	0.227873
Cs1g05180	14	15	29	30	22	0.371069	0.407644	0.756547	0.772082	0.56529	0.821124	0.406406
Cs1g05200	525	459	422	475	401	11.3666	10.0241	9.17307	10.0027	8.31297	0.864534	-0.115553
Cs1g05210	312	305	290	322	339	24.9575	24.5702	22.6784	26.9747	27.2843	0.881844	0.109619
Cs1g05240	55	111	105	54	100	1.32872	2.68031	2.51841	1.28314	2.33024	0.842088	-0.252845
Cs1g05290	54	41	22	40	63	1.23494	0.925036	0.515762	0.91165	1.45912	0.768808	0.384165
Cs1g05350	85	70	98	109	91	2.12199	1.76302	2.4581	2.68947	2.22102	0.82706	0.226767
Cs1g05390	12	35	12	11	11	0.15955	0.441743	0.165804	0.146028	0.143308	0.69874	-0.858367
Cs1g05410	739	940	794	552	421	14.7064	18.1924	15.9095	11.8536	8.99895	0.028408	-0.779793
Cs1g05420	144	252	236	255	295	4.41355	7.82125	7.50088	8.02091	9.4726	0.565676	0.363302
Cs1g05430	1316	1140	1334	835	782	38.1746	31.8046	38.2554	22.8253	17.0147	0.0660465	-0.662768
Cs1g05470	54	40	52	51	24	1.53783	1.30861	1.49585	1.37885	0.636872	0.786413	-0.393415
Cs1g05480	147	76	88	31	72	7.68157	4.0358	4.7295	1.63817	3.79024	0.300224	-1.02735
Cs1g05490	343	323	421	292	313	25.9923	24.855	33.4039	22.1252	25.3067	0.658428	-0.280193
Cs1g05500	42	22	29	30	10	0.977475	0.521681	0.680931	0.705177	0.241097	0.701726	-0.647608
Cs1g05510	17	54	57	10	19	0.382283	1.23527	1.23449	0.227284	0.41152	0.286696	-1.58099
Cs1g05530	1808	1623	1703	1754	1860	23.8658	21.8342	22.7822	22.9	24.4786	0.924199	0.0596129
Cs1g05550	135	178	140	78	105	4.35655	5.23931	4.21452	2.47213	3.82987	0.303177	-0.74265
Cs1g05570	78	108	141	62	83	2.97792	4.09759	5.39193	2.43204	3.16186	0.489006	-0.609934
Cs1g05590	268	259	263	364	305	15.3605	14.9058	14.9388	20.4865	16.879	0.590531	0.326471
Cs1g05620	23	16	20	46	127	0.681749	0.488257	0.598234	1.3361	3.59878	0.148907	2.11703
Cs1g05650	239	315	247	264	210	13.4829	17.8073	14.0363	14.3569	11.3123	0.805515	-0.190952
Cs1g05690	323	314	390	200	186	5.33211	5.14037	6.36775	3.18996	2.93821	0.0835376	-0.846322
Cs1g05700	318	305	301	392	420	8.49695	8.47757	8.41163	10.4887	11.1478	0.484014	0.379588
Cs1g05730	652	663	692	757	717	7.64698	7.79341	8.09615	8.74123	8.18982	0.826562	0.120498
Cs1g05750	1298	1247	1278	1183	1345	17.3207	16.1841	16.8955	19.0704	22.1089	0.967604	-0.0309408
Cs1g05760	3658	3386	3670	4129	4354	85.7032	79.213	86.2114	93.17	97.2681	0.685073	0.229024
Cs1g05770	255	126	89	134	259	29.0112	14.5355	10.1208	14.7238	27.9453	0.833485	0.31077
Cs1g05780	815	740	677	830	700	22.3103	20.5656	18.4301	22.2747	18.489	0.973345	0.0220916
Cs1g05810	1837	2343	1891	1100	1161	69.231	89.2458	70.9242	41.2379	43.58	0.0143565	-0.859472
Cs1g05830	350	252	356	295	330	4.46178	3.18902	4.81224	4.60906	5.58003	0.957813	-0.0502389
Cs1g05850	50	52	61	76	76	1.97257	2.05075	2.42046	2.8904	2.86962	0.658983	0.464432
Cs1g05900	44	63	91	82	88	4.19277	5.71895	8.16228	7.06971	7.41127	0.743292	0.343292
Cs1g05960	13	7	10	39	34	0.296132	0.17746	0.227117	0.84927	0.731918	0.14707	1.85059
Cs1g06010	489	1235	687	470	134	49.3313	123.898	68.8206	48.0682	13.6192	0.303704	-1.43074
Cs1g06040	1886	1359	1926	4281	4738	52.6527	39.5346	53.9543	118.86	129.283	1.34427e-05	1.36846
Cs1g06050	2537	2405	2284	2616	2155	109.797	107.892	100.041	111.703	91.029	0.967467	-0.032265
Cs1g06060	190	172	234	290	214	17.2412	15.8696	21.3548	26.4385	19.7319	0.633721	0.323939
Cs1g06090	236	176	221	115	148	6.44865	4.92012	6.29516	3.32008	4.04667	0.263858	-0.701195
Cs1g06150	781	849	854	640	600	15.6349	16.2242	16.8322	16.8866	15.28	0.291445	-0.436654
Cs1g06230	694	1363	732	509	486	20.5457	40.2689	22.1289	15.7663	15.1025	0.348135	-0.921772
Cs1g06290	2307	2125	2223	2955	2997	90.3234	84.7128	86.1311	113.18	111.659	0.359552	0.405017
Cs1g06300	58	24	25	120	41	1.93906	0.830988	0.849138	3.88843	1.33866	0.470098	1.16093
Cs1g06310	1590	907	1196	2325	1384	166.754	95.3391	124.55	221.594	123.815	0.44467	0.57458
Cs1g06320	9258	8627	7508	4029	5968	165.235	151.098	133.464	83.0844	128.49	0.105501	-0.778921
Cs1g06330	1124	1038	982	1725	2643	22.9708	21.2173	20.0612	34.5766	53.427	0.0207167	1.04004
Cs1g06340	30	52	40	37	58	0.925934	1.5096	1.14005	1.0441	1.60778	0.88896	0.202963
Cs1g06360	10271	8487	7784	7486	4539	326.383	270.063	249.028	239.741	146.978	0.280055	-0.574374
Cs1g06370	575	508	593	492	470	9.3884	8.27433	9.65967	7.89484	7.51436	0.668274	-0.234914
Cs1g06380	147	110	150	99	148	14.5339	10.9322	14.676	9.5512	13.7596	0.88777	-0.155138
Cs1g06390	7	5	3	0	43	0.480688	0.211375	0.117684	0.0326553	1.58504	0.614625	2.08462
Cs1g06400	1424	1059	1058	948	819	76.8274	57.2043	56.8945	54.7122	46.9458	0.282988	-0.435414
Cs1g06410	51	13	22	15	7	1.91776	0.527031	0.83728	0.588568	0.270702	0.520363	-1.39519
Cs1g06420	2263	2215	2158	2503	2559	51.8587	50.6281	50.0703	58.6684	62.0088	0.749347	0.175436
Cs1g06440	296	548	397	497	381	8.3303	16.1194	11.4513	13.8111	10.6356	0.941769	0.0658411
Cs1g06460	621	346	364	814	975	59.0968	33.4269	33.582	73.1619	84.9357	0.0125313	0.994642
Cs1g06470	347	324	274	331	485	23.9522	22.8345	19.0592	23.2019	34.033	0.519715	0.354295
Cs1g06525	86	92	76	97	77	19.1628	21.344	17.2646	21.3369	16.5771	0.98823	0.0208919
Cs1g06530	332	365	346	291	263	35.5927	39.5324	36.3498	30.6016	27.0088	0.565676	-0.346904
Cs1g06580	1261	966	895	812	674	61.4199	45.8427	43.4098	46.8036	42.8937	0.194162	-0.503415
Cs1g06590	2198	2347	2144	2628	2797	118.308	127.842	118.968	135.23	138.379	0.598126	0.263648
Cs1g06620	329	257	296	299	315	5.75604	4.38049	6.57569	6.78244	7.26417	0.957176	0.0438582
Cs1g06650	3	20	22	10	2	0.0542241	0.370959	0.376559	0.17551	0.0376152	0.605042	-1.34365
Cs1g06660	51	72	59	49	80	1.43874	2.02763	1.66554	1.32196	2.16297	0.960184	0.0677484
Cs1g06680	2663	2227	2655	2641	3262	78.2125	68.7312	77.3984	76.943	93.0655	0.693251	0.21163
Cs1g06690	312	255	237	200	290	11.558	9.75076	8.6713	7.87038	9.46385	0.854191	-0.148075
Cs1g06700	858	1034	876	796	806	13.3608	15.1014	13.1556	13.45	14.2366	0.656618	-0.223317
Cs1g06710	810	621	698	577	601	26.5657	20.5827	23.0669	18.7279	19.1747	0.548428	-0.287253
Cs1g06720	76	79	87	99	86	1.22187	1.27679	1.39948	1.52804	1.27956	0.873427	0.178213
Cs1g06730	18	17	15	24	14	1.44809	1.44864	1.26053	1.86298	1.11351	0.943337	0.171551
Cs1g06740	36127	24843	26256	28762	28195	914.559	660.181	669.678	592.427	561.909	0.96802	-0.0475037
Cs1g06750	862	617	522	453	1235	32.4908	23.4678	19.6303	16.5476	44.6021	0.811487	0.320805
Cs1g06760	166	147	471	180	254	5.60149	5.04591	15.7433	5.81629	8.029	0.909255	-0.291501
Cs1g06790	194	230	249	313	345	6.6107	7.86265	8.48566	10.2495	11.0875	0.324383	0.532292
Cs1g06810	289	375	409	371	160	3.67804	4.76407	5.20251	4.70782	2.05086	0.598126	-0.448821
Cs1g06830	203	177	168	924	171	13.4287	11.9696	12.0548	64.2833	12.1757	0.487187	1.56779
Cs1g06840	959	1152	1009	1079	862	11.7373	14.4129	12.5648	12.7698	10.1688	0.835678	-0.118758
Cs1g06850	4599	6080	3843	2695	1266	162.791	215.937	136.079	97.2009	46.6283	0.0242095	-1.30688
Cs1g06860	395	480	351	419	283	6.27631	7.66019	5.60713	6.46263	4.34087	0.702906	-0.23766
Cs1g06870	434	476	553	253	285	19.1589	20.8828	24.3228	10.8682	11.9701	0.0380203	-0.878408
Cs1g06880	1073	703	662	948	608	46.5049	30.7608	28.8294	40.5452	26.1662	0.941769	-0.0791379
Cs1g06910	345	267	201	160	223	12.3657	9.64955	7.19641	5.63684	7.76354	0.414897	-0.518634
Cs1g06915	1161	918	967	951	951	27.6622	21.8937	23.058	22.5797	22.7727	0.844761	-0.112661
Cs1g06930	171	179	191	221	234	9.85796	10.4456	11.0053	12.6862	13.2969	0.658367	0.315653
Cs1g06940	44	31	42	37	23	11.7362	8.64172	11.4532	10.523	6.19559	0.809101	-0.396262
Cs1g06950	385	443	383	333	425	11.3949	12.9497	11.0805	10.5987	14.0117	0.88199	-0.110568
Cs1g06960	1216	1104	1040	990	1112	33.646	30.2585	26.6664	37.3334	43.7313	0.849606	-0.110404
Cs1g06980	137	114	113	230	154	2.46218	1.97827	1.97172	4.11545	2.67681	0.324591	0.644589
Cs1g06990	15	13	8	25	41	0.570713	0.510701	0.341516	0.915041	1.50719	0.294309	1.44152
Cs1g07000	71	65	116	92	119	10.8867	10.0735	17.6307	13.0885	16.3935	0.752791	0.307634
Cs1g07010	371	266	286	416	432	10.4374	6.83896	9.54878	11.1724	14.4556	0.387814	0.444768
Cs1g07030	75	117	104	64	106	2.47107	3.55923	3.74168	2.12884	4.68997	0.837491	-0.236359
Cs1g07080	864	839	722	1259	1613	22.3908	22.5065	18.8607	33.4216	45.2505	0.0123488	0.810128
Cs1g07090	30	49	41	13	31	0.981673	1.56559	1.32216	0.408855	0.970901	0.51621	-0.88432
Cs1g07110	24	18	17	28	28	1.6434	1.2837	1.28346	1.99739	2.10811	0.773952	0.492034
Cs1g07120	8019	9218	7140	6133	4840	557.19	666.043	468.991	342.988	235.45	0.261848	-0.585021
Cs1g07130	565	746	631	590	490	23.735	31.4638	26.4327	24.1457	19.8438	0.572681	-0.280849
Cs1g07140	513	605	474	506	479	5.65801	6.66628	5.21685	5.57444	5.33328	0.842248	-0.12656
Cs1g07160	1274	1256	1082	1013	1326	18.6632	18.2777	15.4464	13.8701	17.6844	0.927459	-0.0609529
Cs1g07170	87	35	48	78	109	6.52712	2.75558	3.72497	5.87648	8.1812	0.4257	0.705851
Cs1g07190	306	369	447	302	365	9.11107	11.6826	12.2238	12.6394	15.5583	0.788359	-0.186094
Cs1g07240	38	31	32	14	34	0.496815	0.399459	0.414727	0.174498	0.422507	0.766156	-0.508073
Cs1g07260	8	23	21	62	48	0.794301	2.11513	1.94592	5.56703	4.33218	0.103351	1.64411
Cs1g07280	66	119	97	228	147	1.52637	2.90545	2.23156	5.53968	3.70865	0.106268	0.976316
Cs1g07310	1316	1430	1407	1689	1726	23.828	26.9753	26.1904	28.2095	27.8821	0.535629	0.283319
Cs1g07330	109283	142412	183861	108774	115703	22984.7	33747.6	40113.9	19458.7	15178.3	0.66287	-0.392332
Cs1g07340	247	199	230	361	375	14.354	11.5494	13.3502	19.9531	20.005	0.155239	0.68896
Cs1g07350	229	258	287	358	303	5.54001	6.24541	6.93215	8.38601	7.18527	0.574072	0.337707
Cs1g07360	1969	2141	2060	1870	1433	30.3774	33.1812	32.1249	29.1311	22.2293	0.473693	-0.335327
Cs1g07370	80	62	80	71	56	3.26038	2.51426	3.34618	2.89974	2.40899	0.853681	-0.239176
Cs1g07390	5543	5112	4321	4477	4539	92.8655	86.4153	72.5596	71.4388	71.6206	0.805482	-0.165349
Cs1g07400	456	526	481	606	663	11.1956	12.9922	11.7312	14.5587	15.4538	0.432095	0.360218
Cs1g07410	3612	4216	3410	4727	4426	68.0925	78.3295	63.0504	98.144	93.9946	0.62347	0.269984
Cs1g07420	4961	3380	3149	3654	2310	208.222	145.099	133.896	156.568	101.107	0.607593	-0.377427
Cs1g07430	582	502	589	563	485	25.0926	21.7651	25.4101	23.5725	20.1193	0.866224	-0.108531
Cs1g07450	6	31	6	0	0	0.115349	0.548734	0.117902	0.0151714	0	0.227029	-Inf
Cs1g07460	35	73	51	71	110	2.81359	5.83111	4.15964	5.98667	9.49273	0.393046	0.750489
Cs1g07480	1015	1009	965	602	700	25.9123	25.7551	25.3982	16.2213	19.4709	0.0840813	-0.633127
Cs1g07500	933	817	864	526	657	23.6099	21.6	21.6448	13.1139	16.6305	0.126238	-0.577921
Cs1g07510	3309	3031	3855	7315	4307	144.219	136.84	166.113	340.173	201.642	0.218128	0.755396
Cs1g07520	116	110	130	177	185	3.48143	3.31167	3.85083	5.07751	5.38863	0.387814	0.589615
Cs1g07540	171	186	149	188	201	6.2135	6.76613	5.43253	6.50625	6.9669	0.821096	0.186758
Cs1g07550	857	1104	1247	1563	1054	32.2384	37.4663	46.2163	77.1198	54.0604	0.656618	0.271476
Cs1g07590	1085	866	920	1285	1277	46.7283	39.1905	39.8045	51.3459	50.7583	0.316498	0.402397
Cs1g07600	195	278	267	206	185	2.91134	4.12475	3.97191	2.99385	2.65953	0.611917	-0.355489
Cs1g07620	8	25	21	50	70	0.247902	0.723618	0.599538	1.40725	1.93269	0.0744421	1.71416
Cs1g07630	1078	1076	1210	1540	1513	24.1799	24.1384	27.0851	33.7059	33.3963	0.283522	0.425619
Cs1g07650	44	54	29	49	103	1.76206	1.92366	1.02933	1.60347	3.56042	0.411386	0.824795
Cs1g07670	460	434	501	573	526	7.79566	7.26244	8.46704	9.38429	8.55449	0.683771	0.22176
Cs1g07680	289	244	241	146	156	35.737	30.615	30.5594	18.0148	19.7382	0.154515	-0.791241
Cs1g07690	446	385	391	348	233	44.7659	41.1766	43.1908	29.0492	17.8117	0.324903	-0.505449
Cs1g07770	392	306	391	584	746	7.13899	5.52094	7.11494	10.2669	12.952	0.0206577	0.854122
Cs1g07780	19	23	17	20	16	0.640051	0.761972	0.578088	0.628697	0.492189	0.972433	-0.146272
Cs1g07850	90	53	46	82	127	2.29992	1.3318	1.17014	2.00674	3.06767	0.394541	0.713018
Cs1g07930	784	659	590	1005	1399	15.8864	13.6422	12.2245	20.0923	27.8839	0.0251372	0.808231
Cs1g07940	621	466	522	608	656	41.3196	30.2716	36.6562	42.2911	45.2232	0.673835	0.218458
Cs1g07950	2342	3783	9162	5468	4297	125.522	212.581	480.347	306.729	236.966	0.984397	-0.0847833
Cs1g07960	81	84	66	71	74	2.21151	2.47514	2.0363	1.84704	1.84752	0.947596	-0.105419
Cs1g07980	1766	1307	1468	1299	995	104.763	77.5327	86.9735	77.3065	59.4137	0.318173	-0.417857
Cs1g07990	405	527	468	618	637	12.0894	15.8994	15.0115	26.0435	26.8729	0.359321	0.407449
Cs1g08010	1047	1279	1286	1183	1059	40.1587	49.087	49.1857	43.5911	38.2224	0.831196	-0.12271
Cs1g08020	1256	1108	1219	995	719	53.4995	47.8446	53.1199	43.4597	31.7027	0.201935	-0.497103
Cs1g08030	32	13	17	30	44	1.69028	0.705316	0.949709	1.55376	2.2538	0.547396	0.823642
Cs1g08050	108	104	101	79	125	6.03453	5.77921	5.35766	4.34749	6.6016	0.975844	-0.0522411
Cs1g08060	84	53	58	56	42	4.22318	2.7046	2.94976	2.80387	2.22888	0.729187	-0.42449
Cs1g08070	1056	1071	912	700	913	7.84922	7.57187	8.33479	7.34236	8.8794	0.427528	-0.347973
Cs1g08080	242	250	231	255	243	3.71028	3.85696	3.54445	3.78155	3.54988	0.974132	0.028262
Cs1g08110	831	1021	894	1354	870	23.4698	30.2192	25.7515	38.052	24.5456	0.646442	0.262106
Cs1g08140	375	268	325	188	148	20.8809	13.4673	16.9643	10.2978	7.1203	0.049197	-0.959414
Cs1g08150	465	581	716	1640	1314	7.29465	9.33319	11.3037	26.4974	21.8523	4.57793e-06	1.31022
Cs1g08160	445	622	454	556	545	13.3299	18.8343	13.6052	15.9445	15.406	0.872361	0.0993659
Cs1g08170	548	509	451	532	619	16.1431	14.1677	13.0599	15.6343	18.1335	0.753766	0.176577
Cs1g08210	673	674	686	763	785	27.9258	30.1441	28.7346	31.315	32.0114	0.740312	0.172593
Cs1g08230	271	282	267	309	330	15.2619	15.6392	14.7432	18.153	20.4675	0.760824	0.205995
Cs1g08240	260	207	255	213	267	8.76346	7.00443	8.58533	6.77886	8.25094	0.988646	-0.0231892
Cs1g08250	550	680	533	483	550	17.5841	21.2781	16.3402	14.4665	14.7369	0.713343	-0.205623
Cs1g08260	423	334	370	335	240	33.2779	27.2033	30.8358	23.1087	15.7514	0.473573	-0.403687
Cs1g08270	439	260	278	549	424	16.4731	9.24331	10.4043	19.8035	14.2946	0.285891	0.562527
Cs1g08280	150	178	141	185	155	4.67051	5.48813	4.24737	5.54942	4.49963	0.913447	0.102193
Cs1g08290	718	734	762	572	539	34.5141	35.8739	37.0535	27.4876	28.093	0.312912	-0.428989
Cs1g08300	1339	1301	1493	1351	1239	31.1383	30.5321	34.7087	30.2278	27.4267	0.854786	-0.108502
Cs1g08360	1020	1520	1441	920	726	15.8771	24.1382	22.5175	13.9489	10.9603	0.107167	-0.709187
Cs1g08370	799	686	850	577	737	34.5743	30.3905	36.9425	24.5224	30.6747	0.586663	-0.264058
Cs1g08380	9	20	29	36	13	0.208502	0.423561	0.618474	0.757495	0.282917	0.866655	0.320512
Cs1g08400	639	640	659	718	770	22.3162	21.6921	22.9488	23.593	25.0434	0.720145	0.184492
Cs1g08440	56	140	917	108	85	2.32494	6.08757	37.7251	4.53887	3.53777	0.730541	-1.96902
Cs1g08450	19	27	203	31	24	0.407973	0.577973	4.1478	0.620773	0.475791	0.767366	-1.6194
Cs1g08470	17	15	34	9	25	0.292109	0.336818	0.613895	0.158681	0.518346	0.872243	-0.395079
Cs1g08480	2240	2087	2103	1545	1643	63.7084	59.2745	60.0111	42.6247	45.117	0.2982	-0.446098
Cs1g08485	591	436	422	353	351	22.7051	19.3468	17.662	12.2258	9.99789	0.328996	-0.474083
Cs1g08500	572	424	419	415	456	23.3457	17.6027	16.961	16.0425	17.1335	0.839163	-0.132996
Cs1g08540	971	1152	853	762	636	27.0732	33.0195	24.321	22.8801	20.3773	0.173992	-0.523565
Cs1g08550	2520	3347	2723	3494	7066	66.4041	88.4928	72.4601	94.0259	190.681	0.307634	0.862091
Cs1g08560	2052	1912	1651	1554	1751	31.9189	29.7611	25.1524	22.8458	25.7713	0.71255	-0.198188
Cs1g08580	2335	2365	2030	2079	1504	50.7713	52.8728	46.3605	68.3148	53.6624	0.465373	-0.342533
Cs1g08600	84	95	100	94	67	1.83446	2.22278	2.30495	1.93244	1.33952	0.848	-0.227349
Cs1g08620	5267	7215	6754	5224	5148	145.183	188.761	175.271	195.252	211.315	0.58662	-0.326192
Cs1g08640	1873	1636	1771	1784	2055	45.682	38.7067	43.1828	48.7311	59.3263	0.852995	0.106158
Cs1g08650	1081	1097	1207	1014	1136	24.4944	24.7532	27.3303	23.3798	26.293	0.884683	-0.0894796
Cs1g08720	194	186	257	264	424	10.1081	10.0887	13.3063	14.1316	22.4054	0.241228	0.675284
Cs1g08740	151	169	194	212	109	3.17833	3.51831	3.98245	4.5342	2.30003	0.914511	-0.113031
Cs1g08760	6	18	11	30	19	0.474765	1.40744	0.830646	2.05928	1.29212	0.538302	1.04984
Cs1g08770	2113	2302	2080	1507	1242	74.0034	82.9193	73.9481	52.7075	43.7227	0.0746796	-0.674198
Cs1g08810	3946	2384	3054	3631	4311	105.225	64.0305	80.8193	97.6038	114.71	0.516784	0.326267
Cs1g08820	4144	3112	3974	4027	6253	75.8881	55.7815	73.4334	77.2396	117.246	0.414638	0.438014
Cs1g08840	1076	1058	1180	985	821	64.808	64.0105	71.3068	60.0104	49.7898	0.493177	-0.309825
Cs1g08870	551	545	529	622	670	20.0211	23.7956	22.9092	37.309	39.4771	0.642808	0.235084
Cs1g08880	1484	1533	1579	1062	1049	31.4503	31.5088	32.6185	23.0509	23.6344	0.14707	-0.556746
Cs1g08890	2365	1545	1585	1569	1145	93.4213	60.9508	62.0939	60.9989	44.0694	0.460177	-0.449465
Cs1g08900	452	491	541	440	392	9.01996	9.77864	10.7722	8.53448	7.50528	0.632096	-0.269363
Cs1g08920	2847	1927	1883	2187	1881	248.907	176.05	166.685	181.62	149.542	0.825536	-0.142611
Cs1g08940	171	163	165	170	185	13.3916	11.623	12.2252	13.1204	13.9579	0.938604	0.0746975
Cs1g08950	129	72	84	60	75	5.59181	3.11861	3.64344	2.61199	3.27744	0.602514	-0.510433
Cs1g09020	664	620	466	379	326	23.8528	22.359	16.76	13.229	11.1378	0.0640292	-0.744331
Cs1g09030	3541	2962	3497	2693	3108	80.601	68.123	79.5259	61.2585	70.7007	0.703106	-0.219771
Cs1g09050	21	14	20	12	4	0.646021	0.446514	0.625394	0.38238	0.151738	0.582866	-1.21314
Cs1g09060	368	378	341	343	236	11.5281	11.7723	10.7082	10.4006	7.04919	0.565651	-0.341933
Cs1g09070	113	144	137	94	84	7.02532	8.97959	8.5672	5.6228	5.01877	0.477228	-0.581003
Cs1g09080	574	550	578	485	500	19.6355	18.6832	20.7671	17.9561	20.5614	0.687323	-0.223163
Cs1g09110	200	231	236	366	281	21.7429	25.295	25.431	38.939	29.0799	0.341474	0.521817
Cs1g09120	791	854	813	869	937	17.414	18.006	18.3819	19.5634	20.6447	0.821857	0.120933
Cs1g09130	293	191	197	381	177	4.99754	3.28456	3.36288	6.22417	2.85998	0.802708	0.281585
Cs1g09140	4690	3146	2859	4632	3024	268.568	175.969	168.353	252.218	169.14	0.926169	0.0864188
Cs1g09170	415	482	428	316	198	9.67602	11.2364	10.0367	7.28631	4.4138	0.0735881	-0.799652
Cs1g09200	287	103	121	175	242	14.5454	5.54602	6.0723	8.94459	12.254	0.842248	0.276152
Cs1g09250	4	18	12	21	17	0.203522	0.880205	0.569352	0.946495	0.782693	0.728267	0.723383
Cs1g09254	23	17	16	17	13	1.29468	2.06226	0.934449	0.929967	0.698991	0.910595	-0.33259
Cs1g09260	196	172	178	213	218	8.77282	7.39009	7.67657	8.88804	8.51299	0.771673	0.225091
Cs1g09280	426	475	448	481	490	24.3585	27.237	25.4805	25.9862	26.3631	0.889653	0.0912754
Cs1g09290	1341	1015	1036	1037	895	90.2728	68.3129	69.3876	68.2818	58.6452	0.613604	-0.244746
Cs1g09300	57	32	50	51	37	2.63503	1.4728	2.29492	2.3077	1.62024	0.968378	-0.0920565
Cs1g09310	296	432	264	152	98	4106.79	6188.98	4206.96	2006.86	1151.17	0.0187255	-1.4218
Cs1g09330	19	20	33	17	34	0.442489	0.43384	0.754159	0.336211	0.661641	0.974372	0.0653253
Cs1g09350	2274	1633	2088	3623	5499	37.4484	26.9792	35.2683	62.0567	92.9959	0.0130339	1.17135
Cs1g09360	16	15	22	70	63	0.516684	0.487479	0.710499	2.14249	1.96997	0.0375412	1.89243
Cs1g09400	33	15	32	37	49	1.12665	0.610379	1.09857	1.39506	1.73348	0.607593	0.670483
Cs1g09450	65	42	53	67	78	1.5842	1.03662	1.28287	1.60831	1.81246	0.697987	0.42473
Cs1g09490	647	605	602	578	465	20.5165	19.079	19.0089	17.6687	13.9901	0.609061	-0.26331
Cs1g09500	2423	2136	2779	2581	2532	62.9897	55.8966	73.1258	66.3109	65.3313	0.945626	0.0443721
Cs1g09520	1058	932	879	787	751	33.9547	29.77	26.7238	23.5363	22.0029	0.451635	-0.332782
Cs1g09530	85	125	128	96	28	2.61087	3.79149	3.86454	2.85558	0.823142	0.315379	-0.88035
Cs1g09540	37	30	53	66	55	0.966928	0.785191	1.41277	1.65548	1.37287	0.607933	0.577096
Cs1g09550	43	32	49	15	60	2.91351	2.19767	3.36167	1.03783	3.95749	0.943717	-0.161834
Cs1g09560	51	85	54	51	66	0.941904	1.5359	1.02033	0.878562	1.08292	0.937166	-0.134679
Cs1g09570	378	332	354	376	501	13.9522	12.6716	12.1983	14.3375	18.6092	0.611856	0.286885
Cs1g09580	282	249	294	259	382	8.37675	7.1949	8.42266	7.30319	11.3346	0.766156	0.201125
Cs1g09600	96	79	141	222	495	8.89657	7.50535	13.0493	20.7463	44.1448	0.109064	1.74539
Cs1g09630	330	345	267	259	580	19.139	19.2301	13.5023	13.6603	33.7212	0.692918	0.39808
Cs1g09640	4	7	4	10	21	0.239425	0.427633	0.244288	0.566203	1.16206	0.496072	1.6114
Cs1g09660	23	41	58	111	75	1.83563	1.61272	2.28541	5.2394	3.41555	0.142181	1.17189
Cs1g09690	415	406	394	330	342	16.5998	16.3164	15.8106	12.2	12.3571	0.631668	-0.288391
Cs1g09830	192	207	206	121	68	5.68215	6.20466	6.08412	3.60108	1.95449	0.0575638	-1.11192
Cs1g09840	1694	1914	1945	1640	1010	28.0695	31.9969	32.521	26.7184	16.5655	0.21383	-0.501054
Cs1g09910	359	295	332	263	262	16.2289	13.0777	15.0785	11.6194	11.5718	0.580338	-0.342914
Cs1g09920	372	438	448	284	473	5.30237	6.60439	6.26362	3.85565	6.33919	0.803811	-0.168469
Cs1g09990	831	663	646	467	493	16.4916	13.3454	12.8919	9.37395	9.75385	0.131998	-0.58965
Cs1g10010	1377	1120	1130	928	962	18.6817	15.3375	15.2749	12.2271	12.5449	0.382916	-0.3737
Cs1g10030	142	171	101	88	123	3.49164	4.06646	2.48255	1.94104	2.7024	0.640635	-0.406317
Cs1g10040	229	244	218	184	190	13.795	14.7513	12.8763	10.6592	10.6478	0.66417	-0.319702
Cs1g10070	64	47	85	75	55	7.0967	5.35755	9.34552	8.13283	5.98339	1	-0.0266663
Cs1g10100	1368	1435	1597	1225	1091	26.1208	27.6372	30.5862	22.3913	19.7446	0.41306	-0.360289
Cs1g10115	24	12	17	14	26	0.414019	0.371585	0.480705	0.596703	0.635034	0.945374	0.160726
Cs1g10140	800	863	839	657	538	17.5812	18.8776	18.5831	14.0364	11.3279	0.20716	-0.500022
Cs1g10150	507	467	497	435	536	18.1074	17.3249	17.8762	14.843	17.5607	0.969244	-0.0335761
Cs1g10170	434	352	393	381	565	12.4387	9.20189	12.2064	12.2226	17.5682	0.660893	0.248086
Cs1g10200	47	71	58	75	57	2.85087	4.35393	4.25155	4.55558	2.92823	0.909474	0.150392
Cs1g10220	150	146	161	235	287	6.32782	6.32614	7.1376	10.3233	12.3828	0.16821	0.757204
Cs1g10230	123	100	97	28	45	2.90363	2.44268	2.30324	0.648725	0.985779	0.0355473	-1.56605
Cs1g10240	1089	1071	981	911	783	67.0925	61.0129	59.2985	59.6746	55.4692	0.466981	-0.324265
Cs1g10270	6121	7067	6004	5052	4407	133.285	153.555	131.033	114.505	100.556	0.396441	-0.454668
Cs1g10300	6	4	5	27	0	0.428665	0.288787	0.285734	1.58784	0.0489059	0.703071	1.41848
Cs1g10310	121	99	137	80	120	1.66561	1.37869	1.79942	0.967028	1.31389	0.791967	-0.270988
Cs1g10440	91	61	74	119	64	3.02537	2.04495	2.45515	3.84113	2.04801	0.80596	0.263588
Cs1g10450	82	95	122	96	57	1.82279	2.13421	2.68729	2.07607	1.22194	0.693096	-0.401187
Cs1g10460	210	226	282	248	203	4.75931	5.08949	6.32604	5.60082	4.3614	0.910745	-0.105607
Cs1g10480	122	82	73	76	65	18.682	12.8432	11.2209	11.3758	9.72219	0.696811	-0.405916
Cs1g10490	18	21	28	7	6	1.69177	1.94908	2.52987	0.709087	0.574843	0.323307	-1.80101
Cs1g10530	17	37	28	72	70	0.888869	1.77901	1.41839	3.41262	3.34354	0.129164	1.35621
Cs1g10540	374	494	345	613	600	7.27739	10.727	6.96876	12.0971	11.759	0.173428	0.565907
Cs1g10550	1261	1383	1524	1042	982	57.2251	63.0765	69.1907	45.5696	42.2884	0.232449	-0.476811
Cs1g10560	358	347	355	325	362	15.1272	13.1342	14.6247	13.4375	17.6027	0.94658	-0.0599088
Cs1g10570	1246	1222	1232	1213	1046	29.3857	28.7805	29.3405	28.7751	25.0427	0.793338	-0.145612
Cs1g10590	697	671	757	712	774	20.1799	19.8689	21.8178	20.2912	21.9038	0.936569	0.0494967
Cs1g10600	464	511	550	575	601	10.5975	11.8017	12.5365	13.5692	16.5031	0.72757	0.190288
Cs1g10610	4629	4012	4978	4940	5960	181.366	163.472	194.512	186.382	217.995	0.675457	0.244163
Cs1g10620	3	7	7	23	20	0.151157	0.370186	0.370225	1.07268	0.911683	0.301633	1.90208
Cs1g10630	645	598	591	491	552	23.7686	22.2141	21.7137	17.7728	19.944	0.635848	-0.248202
Cs1g10640	246	215	202	296	328	5.81472	5.12939	4.81503	6.56388	7.14258	0.39813	0.479026
Cs1g10650	233	283	308	342	247	6.57005	8.06237	8.7319	10.031	8.21323	0.918155	0.0810763
Cs1g10660	977	1011	988	1125	837	26.4513	27.8423	27.532	33.9955	27.6956	0.961553	-0.0346803
Cs1g10670	261	310	291	349	344	7.31574	9.43809	8.31929	9.54341	9.28142	0.691573	0.250616
Cs1g10690	1502	1194	1292	1537	1662	109.978	90.2904	95.1306	116.528	126.769	0.602279	0.248441
Cs1g10700	321	231	293	367	428	12.2929	9.01904	11.398	13.9099	15.6106	0.354109	0.478248
Cs1g10710	1208	1134	1243	1141	1387	27.729	26.4917	28.8967	25.5798	31.5002	0.917866	0.0615493
Cs1g10760	43	81	51	58	45	1.65078	3.47124	1.97131	3.31319	1.62827	0.899984	-0.199379
Cs1g10900	39	46	40	67	68	1.80873	2.15059	1.86446	3.01502	3.02177	0.511106	0.676686
Cs1g10910	97	110	79	95	85	1.72543	2.0056	1.42339	1.64514	1.45515	0.9444	-0.101432
Cs1g10970	174	207	177	425	439	3.13442	3.7823	3.20173	7.45465	7.60463	0.00371627	1.19641
Cs1g10990	81	66	85	135	152	11.2353	10.0123	13.6581	19.8803	20.4408	0.207021	0.872637
Cs1g11000	142	115	101	129	128	17.9882	14.5085	13.1477	15.3268	15.4673	0.934881	0.0890337
Cs1g11040	39	36	38	85	66	0.715673	0.667648	0.685819	1.45259	1.11706	0.280421	0.984744
Cs1g11050	19	14	17	15	25	0.316243	0.233192	0.285838	0.241388	0.386022	0.912673	0.243744
Cs1g11100	889	902	753	767	659	42.75	43.2037	35.0957	33.488	26.9429	0.571838	-0.268447
Cs1g11110	371	411	358	388	318	7.07652	7.88164	6.9147	8.51302	7.40072	0.864534	-0.125016
Cs1g11130	87	56	43	77	116	8.46996	5.68318	4.2587	7.6977	11.8458	0.487114	0.621203
Cs1g11140	111	82	78	215	226	4.81328	4.00766	3.10259	6.95859	7.49462	0.0198596	1.26976
Cs1g11150	323	296	325	342	366	14.1601	13.2234	14.6542	14.0619	14.5828	0.824308	0.15081
Cs1g11170	142	138	150	165	145	10.6726	10.1457	13.4386	10.7657	7.9685	0.924391	0.0939209
Cs1g11180	67	84	60	143	148	12.2528	18.3255	13.746	30.483	33.3816	0.123139	1.02972
Cs1g11200	180	129	168	128	154	14.276	12.0743	14.3794	10.2743	11.0773	0.842025	-0.19218
Cs1g11230	914	1044	1056	695	665	12.8626	14.7017	14.9329	9.47035	9.04258	0.119389	-0.582651
Cs1g11240	763	467	647	950	1078	34.1341	20.8986	28.9821	41.6582	46.9216	0.0489613	0.678336
Cs1g11280	505	354	441	224	125	15.1346	10.9347	13.1039	6.50484	3.84716	0.00124244	-1.3295
Cs1g11340	410	462	428	370	434	15.5177	17.6223	16.2526	13.9831	16.6751	0.853509	-0.12786
Cs1g11350	473	376	435	341	349	5.91373	4.69146	5.40649	4.19617	4.29271	0.557917	-0.329618
Cs1g11360	960	1067	1490	1317	1285	20.9135	26.4295	35.4133	32.4198	30.6455	0.818986	0.129709
Cs1g11380	222	204	149	293	125	13.1659	12.5585	8.85613	17.587	7.42859	0.931624	0.108587
Cs1g11390	1180	790	841	885	1097	20.9217	14.0203	14.7729	15.3913	18.8968	0.924296	0.0629333
Cs1g11410	41	32	31	19	28	0.749761	0.587433	0.574905	0.337085	0.485922	0.721301	-0.57947
Cs1g11420	2343	2056	2602	2532	2446	214.458	189.846	235.452	227.387	217.37	0.907228	0.0737368
Cs1g11430	601	548	518	532	713	8.2734	7.66565	7.13668	6.89316	9.19268	0.798124	0.144845
Cs1g11440	4553	4060	3808	3635	3909	53.2963	47.3501	44.7935	43.5392	48.5483	0.814449	-0.152918
Cs1g11450	645	583	573	822	743	48.6209	44.2757	42.7733	61.3243	55.7506	0.396316	0.363932
Cs1g11670	613	681	872	531	574	21.7171	24.1291	30.8973	18.4707	20.294	0.352076	-0.406442
Cs1g11690	424	400	418	473	546	12.3661	11.6562	12.0724	13.5007	15.2881	0.599843	0.280242
Cs1g11700	154	231	195	190	205	4.90168	7.37691	6.21889	5.79543	6.16453	0.991518	0.010537
Cs1g11710	812	427	691	627	1020	19.7306	9.89887	16.2632	15.0548	25.073	0.689703	0.337441
Cs1g11740	142	101	175	306	226	7.76872	5.18439	8.36091	11.7563	8.26626	0.0836074	0.913887
Cs1g11750	231	263	296	171	168	6.9975	8.06902	9.02263	5.19142	5.06837	0.256374	-0.655521
Cs1g11760	518	479	308	247	269	18.6908	17.1519	11.0937	8.51675	9.04822	0.136422	-0.77123
Cs1g11780	2888	2369	2411	2129	1768	124.796	103.994	103.829	89.8828	73.4908	0.364652	-0.409465
Cs1g11790	589	441	411	392	494	14.3837	9.82389	9.92382	10.2727	10.5849	0.835678	-0.134732
Cs1g11800	126	140	156	209	201	3.79005	4.22567	4.70659	6.1307	5.81546	0.431493	0.523592
Cs1g11860	386	255	242	584	648	26.1133	16.6155	16.1639	35.6045	38.8115	0.00439217	1.04821
Cs1g11890	342	450	401	298	287	10.7648	14.321	12.8292	10.1965	10.3318	0.38616	-0.462827
Cs1g11960	23	10	28	78	32	1.10838	0.480122	1.3373	3.6561	1.46897	0.274857	1.41783
Cs1g12030	321	276	264	509	807	14.297	12.6623	11.8616	23.5892	36.6036	0.020674	1.17795
Cs1g12050	30	56	41	52	41	0.717969	1.33063	0.96368	1.17555	0.899809	0.941178	0.115422
Cs1g12080	55	39	51	66	96	27.0647	21.8164	24.482	54.6595	95.7044	0.43775	0.725754
Cs1g12110	166	160	188	143	114	5.25442	4.89275	6.15799	4.07969	3.2307	0.576729	-0.434062
Cs1g12130	29	23	10	6	22	0.985007	0.773676	0.333489	0.200616	0.693865	0.802315	-0.579782
Cs1g12150	59	44	68	42	54	1.77905	1.33662	2.03955	1.19531	1.52081	0.853897	-0.267689
Cs1g12160	185	275	241	254	289	5.74063	8.25125	7.42289	7.33309	8.25635	0.785062	0.196104
Cs1g12190	53	62	65	40	57	1.13657	1.35122	1.40141	0.830602	1.17314	0.810517	-0.32743
Cs1g12245	334	281	338	266	327	7.80297	6.52704	7.80994	6.14394	7.3869	0.882162	-0.118789
Cs1g12250	322	362	358	347	371	7.16119	7.72517	7.67778	7.61853	8.30821	0.970971	0.0280569
Cs1g12260	894	905	925	794	730	25.3817	25.761	26.5219	23.8621	22.1203	0.56428	-0.271923
Cs1g12270	35	41	41	49	41	1.51196	1.76175	1.76653	2.09183	1.67651	0.902711	0.187087
Cs1g12280	2250	2282	2248	1827	1589	52.2599	54.5157	52.1461	41.9871	35.7722	0.337297	-0.422827
Cs1g12290	118	149	80	84	88	6.00019	7.58343	4.05244	4.30671	4.48155	0.62952	-0.445898
Cs1g12330	4090	3420	3200	3692	3752	80.5303	67.8015	63.5051	72.6363	75.524	0.952233	0.0420382
Cs1g12370	5340	5418	4831	3057	2874	30.3006	30.8776	27.443	17.0159	15.9673	0.0489613	-0.827862
Cs1g12380	1365	1031	1106	1113	1516	29.792	22.3455	23.7897	23.8797	31.9721	0.771467	0.152665
Cs1g12410	33	61	69	184	117	1.60792	3.0504	3.35771	8.7406	5.42366	0.0212678	1.44902
Cs1g12420	970	1123	907	432	291	17.16	19.7802	15.935	7.41582	4.89961	1.25949e-06	-1.48623
Cs1g12430	19	33	12	5	5	0.655805	1.09744	0.408944	0.167411	0.177199	0.260493	-2.11172
Cs1g12460	193	299	610	147	175	9.74883	15.7863	31.1741	7.53157	8.99977	0.470419	-1.21326
Cs1g12505	5455	4318	5086	5448	5742	165.305	133.479	157.083	172.481	192.351	0.808456	0.157136
Cs1g12510	1089	1138	893	1192	1508	42.3891	44.627	35.5789	43.3959	53.5646	0.392838	0.357462
Cs1g12530	341	282	297	277	218	89.6348	76.8035	79.5328	78.356	62.335	0.613208	-0.327236
Cs1g12550	24	15	16	9	10	0.720894	0.476411	0.51028	0.290998	0.326849	0.672181	-0.965872
Cs1g12560	57	16	11	16	84	3.21136	0.890941	0.63811	0.916619	4.96655	0.753766	0.821593
Cs1g12570	1064	832	868	1602	1841	75.2684	60.6779	63.7716	112.77	133.714	0.00549355	0.883478
Cs1g12580	751	472	1152	770	851	54.398	34.7641	83.437	54.505	59.4656	0.986687	0.0133988
Cs1g12600	5579	8596	6777	5877	4761	87.3546	135.559	106.999	91.3988	74.3808	0.467783	-0.412515
Cs1g12630	317	287	336	364	392	25.5008	23.2309	26.6627	28.2007	28.8751	0.681551	0.251398
Cs1g12650	491	397	412	638	774	51.2664	41.4452	43.1686	65.0558	78.1791	0.067928	0.685573
Cs1g12660	3756	3607	3002	5409	3262	264.675	267.165	213.693	382.545	233.731	0.628772	0.31008
Cs1g12710	794	642	731	573	548	80.5873	72.5486	80.27	54.8958	51.7253	0.384307	-0.384453
Cs1g12750	169	195	189	179	193	8.79135	10.4044	9.97777	9.11093	9.66688	1	-0.00667454
Cs1g12760	642	605	625	637	599	40.7287	40.0323	40.5087	40.3878	37.8639	0.967043	-0.0327402
Cs1g12770	161	168	180	100	140	4.62717	4.95111	5.25819	2.75488	3.65837	0.487114	-0.519711
Cs1g12780	162	143	168	157	204	2.68523	2.3216	2.82733	2.36067	2.98067	0.83698	0.175592
Cs1g12790	111	136	122	184	215	4.03883	4.72406	4.43786	6.40943	7.75382	0.283434	0.677931
Cs1g12800	33	24	20	18	19	1.07355	0.803432	0.660175	0.567639	0.58745	0.81016	-0.489586
Cs1g12810	174	169	233	203	143	9.78474	9.65438	13.2396	10.9677	7.61886	0.852619	-0.16972
Cs1g12820	1	11	5	1	25	0.294342	3.01869	1.50526	0.468846	6.88478	0.740358	1.17173
Cs1g12830	180	177	175	116	64	6.72754	6.63804	6.55469	4.18064	2.26603	0.112514	-0.99638
Cs1g12840	169	190	251	256	246	5.32896	6.29118	8.29516	8.13864	7.34368	0.684049	0.283483
Cs1g12850	520	342	537	873	828	26.5127	17.7509	27.2617	43.2318	40.1936	0.0119585	0.848225
Cs1g12860	40	60	65	85	81	2.27353	3.26929	3.88558	4.88334	4.54933	0.551709	0.572937
Cs1g12880	360	343	309	310	337	3.65513	3.46738	3.11788	3.11239	3.3597	0.926169	-0.0790831
Cs1g12890	23	15	16	38	14	0.842662	0.589254	0.617679	1.34998	0.501276	0.772994	0.514757
Cs1g12900	105	70	71	56	13	2.356	1.43154	1.50146	1.7348	0.832971	0.141481	-1.26414
Cs1g12910	79	117	105	74	57	1.74499	2.61177	2.32787	1.59516	1.22881	0.483223	-0.634991
Cs1g12915	82	93	86	79	99	7.48206	5.911	6.62535	6.33153	6.93821	0.992706	0.0130746
Cs1g12920	456	415	393	366	364	8.43792	7.7996	7.29834	6.6693	6.5921	0.718087	-0.225543
Cs1g12940	579	672	581	581	515	13.0584	15.9141	13.3362	13.5438	11.7056	0.759568	-0.175195
Cs1g12950	137	130	210	170	233	5.13492	4.96193	7.91458	6.06887	8.3591	0.665569	0.320722
Cs1g13070	60	53	35	53	14	1.26103	1.10635	0.723494	1.0737	0.283065	0.663162	-0.57363
Cs1g13080	588	572	581	372	299	22.0039	21.6385	22.1903	16.0747	16.4792	0.0422395	-0.809168
Cs1g13120	372	336	427	198	237	16.1844	14.6626	18.526	8.33213	9.90509	0.0836074	-0.818391
Cs1g13150	327	243	355	273	354	8.26326	6.18477	8.99821	6.73172	8.48948	0.997434	0.00442018
Cs1g13170	140	170	205	82	80	2.50299	2.95594	3.38684	1.30216	1.2561	0.0793967	-1.10399
Cs1g13180	516	531	442	713	703	15.6985	16.4708	13.6644	21.5055	21.2136	0.2214	0.49386
Cs1g13190	247	294	325	211	187	18.3164	20.1561	22.3717	15.0089	12.7003	0.337181	-0.55648
Cs1g13200	399	432	493	170	206	7.55722	8.22913	9.36745	3.06439	3.66291	0.00249884	-1.25128
Cs1g13220	189	726	584	947	1700	7.10204	28.9357	22.8357	39.4763	73.0206	0.129659	1.38176
Cs1g13240	2579	2523	2315	2327	2256	99.5835	100.558	88.672	85.2537	71.7285	0.834133	-0.128217
Cs1g13260	1753	1852	1659	1909	2464	76.1773	81.0637	72.197	82.0279	105.911	0.520493	0.29804
Cs1g13270	355	212	226	232	197	7.27244	4.36284	4.61627	4.55001	3.79	0.666905	-0.318093
Cs1g13300	84	94	87	163	63	6.25514	7.32807	6.56862	11.7364	4.41068	0.778921	0.337612
Cs1g13320	17	21	8	7	16	0.387939	0.466751	0.198586	0.152722	0.346762	0.893415	-0.433859
Cs1g13330	404	380	399	320	374	14.3945	12.3858	13.7858	11.6965	15.1779	0.758097	-0.203714
Cs1g13340	1841	1619	1670	1458	1130	141.128	124.574	127.26	110.092	87.9012	0.321466	-0.42032
Cs1g13410	179	137	161	213	185	3.29731	2.52284	2.92942	3.79213	3.28927	0.687676	0.305543
Cs1g13440	4612	4794	5095	4051	6013	93.2493	98.3649	103.629	79.4835	117.292	0.957176	0.0379124
Cs1g13485	148	111	104	34	102	18.0143	12.677	13.7869	5.21546	9.36418	0.271608	-0.850805
Cs1g13520	879	1256	1308	1894	1552	31.4732	46.5262	46.1067	66.0008	51.9228	0.120089	0.566034
Cs1g13530	298	605	448	313	448	6.55697	13.253	9.82214	6.7835	9.63974	0.799311	-0.264464
Cs1g13540	495	794	704	677	306	16.3128	26.5016	23.2975	22.627	10.2996	0.620592	-0.453829
Cs1g13580	85	59	97	93	68	1.29917	0.908474	1.49012	1.33307	0.954846	1	-0.0156865
Cs1g13590	22	41	20	6	11	0.442753	0.836449	0.409766	0.125273	0.234732	0.270601	-1.72311
Cs1g13600	3071	2921	3301	2642	2954	93.7531	91.1301	99.6992	79.6773	86.6216	0.785745	-0.166229
Cs1g13610	549	670	561	328	307	8.88698	10.7906	9.02554	5.17678	4.7812	0.016945	-0.92127
Cs1g13620	42	46	43	7	10	0.541103	0.593699	0.56701	0.0877481	0.132892	0.0412004	-2.38084
Cs1g13640	14476	10699	9908	8587	10606	189.007	137.064	127.861	115.662	136.992	0.658312	-0.303119
Cs1g13660	89	74	61	53	115	1.12634	0.931058	0.780761	0.647329	1.38556	0.899984	0.15093
Cs1g13710	296	325	261	296	284	3.40289	3.78155	3.01885	3.43459	3.28414	0.97102	-0.0384521
Cs1g13730	14	16	17	13	20	0.174346	0.203075	0.218637	0.154662	0.24372	0.984716	0.0542315
Cs1g13840	16	24	4	27	7	0.974322	1.49194	0.266513	1.60508	0.429838	0.941178	0.198152
Cs1g13850	339	343	351	494	610	27.455	27.6979	28.7247	40.2065	49.7202	0.112904	0.661313
Cs1g13860	468	497	475	445	453	11.8854	12.136	12.7867	15.0688	14.5132	0.8647	-0.115504
Cs1g13870	1184	1222	1219	813	808	35.8031	37.7555	36.9612	34.0896	39.3241	0.108916	-0.595296
Cs1g13880	303	257	337	271	218	8.33306	7.13097	9.50265	7.21808	5.70886	0.640635	-0.309197
Cs1g13950	2629	2122	2040	1675	1502	96.6339	78.5538	74.8014	58.2881	49.9989	0.194714	-0.528821
Cs1g13960	128	198	219	142	227	8.35402	13.7308	15.1032	9.44984	14.5986	0.99975	0.000507072
Cs1g13970	18	59	57	89	116	1.03961	3.32536	3.17455	4.93546	6.39845	0.123282	1.17522
Cs1g13980	1201	1406	1246	897	808	20.7913	24.5772	21.7435	15.4813	14.2056	0.0987862	-0.61037
Cs1g13990	2166	1554	1559	1626	2025	59.7858	43.8802	43.8103	43.7168	54.6047	0.957264	0.0349623
Cs1g14000	1591	1818	1652	1121	1172	26.7073	30.4022	27.6533	18.438	19.073	0.131844	-0.576593
Cs1g14010	421	331	453	506	696	17.5008	14.1136	19.201	20.9948	28.322	0.178537	0.5617
Cs1g14015	456	511	442	437	539	7.09315	8.79926	6.74914	6.77689	8.38349	0.958154	0.0358064
Cs1g14030	246	225	201	292	214	3.13998	2.94421	2.55607	3.60562	2.6095	0.837491	0.157863
Cs1g14060	374	191	279	116	124	10.3973	5.59717	7.73469	3.23609	3.41841	0.0771395	-1.24675
Cs1g14090	81	44	68	62	78	1.43837	0.76337	1.20698	0.962702	1.2019	0.939428	0.103496
Cs1g14120	23	24	19	41	37	0.48086	0.506607	0.394162	0.81957	0.732812	0.544198	0.807639
Cs1g14130	814	857	877	1696	1066	17.7568	16.4589	17.7423	44.3114	30.3845	0.173439	0.682792
Cs1g14140	2348	2142	2190	2153	2216	32.0677	30.0762	30.7741	29.092	30.5472	0.949801	-0.0463756
Cs1g14150	360	343	305	179	206	9.2514	8.68208	7.73949	4.5128	4.91216	0.096136	-0.822338
Cs1g14160	123	166	129	162	269	6.60187	9.20563	6.90032	8.67379	14.1337	0.332413	0.608789
Cs1g14180	23	37	15	71	37	0.622745	1.01762	0.421138	1.82942	0.964538	0.305284	1.09361
Cs1g14210	60	98	57	143	185	2.79527	3.97105	2.76986	3.82332	5.69159	0.0596074	1.17446
Cs1g14250	15	11	12	28	28	0.440418	0.317543	0.349533	0.766181	0.732852	0.470989	1.12638
Cs1g14260	108	100	139	153	160	2.37901	2.19601	3.04732	3.20115	3.22866	0.595981	0.416268
Cs1g14300	13	32	16	28	37	0.314914	0.776659	0.403002	0.669569	0.901395	0.665569	0.655725
Cs1g14310	457	427	423	606	819	16.5406	15.7485	15.8275	21.7914	27.7259	0.0641661	0.69039
Cs1g14320	1323	1420	1295	1441	1533	19.8398	22.1539	19.5996	21.1355	22.4911	0.818986	0.124564
Cs1g14350	438	414	478	384	463	17.577	16.6663	18.8213	14.2836	16.717	0.910745	-0.085653
Cs1g14360	37	169	58	252	51	1.57756	7.15809	2.45215	10.3115	2.07171	0.753873	0.764936
Cs1g14380	32	11	10	8	17	0.999559	2.56833	2.18092	3.39651	3.09887	0.846353	-0.514386
Cs1g14390	1425	1278	1278	1683	2019	33.0835	29.3799	29.8635	38.1529	45.9648	0.241092	0.461214
Cs1g14400	450	439	288	478	504	45.0258	43.7778	28.1482	55.0901	54.9526	0.564942	0.305837
Cs1g14430	1002	792	782	727	549	46.3153	36.259	36.2059	37.2978	27.7858	0.274042	-0.446056
Cs1g14470	69	110	116	86	90	1.17024	1.82692	1.94456	1.39912	1.43276	0.883895	-0.18121
Cs1g14480	5122	5996	4665	3354	3077	74.1183	87.8069	67.4453	48.0244	44.1882	0.0960163	-0.729067
Cs1g14490	1155	1355	1256	844	980	23.6376	27.9654	25.8005	16.7813	19.2736	0.224384	-0.480685
Cs1g14500	141	226	157	131	92	5.37616	8.02344	5.53136	4.6551	3.58614	0.336435	-0.666722
Cs1g14510	129	92	123	59	42	2.91662	2.07716	2.75609	1.3622	0.975813	0.105909	-1.20108
Cs1g14520	269	267	270	258	293	12.272	12.0743	12.3482	11.2763	12.4954	0.984532	0.0169509
Cs1g14530	250	211	100	80	178	7.76212	6.53133	3.09263	2.52195	5.4648	0.672797	-0.553333
Cs1g14540	571	539	477	463	461	29.2108	27.8365	27.8805	26.2518	23.4236	0.709976	-0.213798
Cs1g14550	93	136	114	64	77	2.00818	3.07696	2.64507	1.48113	1.6981	0.386322	-0.71786
Cs1g14580	57	36	35	35	47	3.03904	1.94274	1.91607	1.8406	2.49079	0.978821	-0.0749697
Cs1g14600	2977	3436	2986	2809	2583	46.7105	51.4624	47.0563	46.4621	44.5635	0.672605	-0.235769
Cs1g14610	2057	1972	1796	1802	1962	53.6635	51.6741	46.685	47.6017	52.4843	0.926169	-0.063765
Cs1g14630	129	119	112	113	91	4.25703	3.87934	3.88412	3.70164	2.89738	0.80596	-0.252604
Cs1g14700	318	308	219	130	163	10.9629	11.0397	7.55628	4.59355	5.80378	0.0632325	-0.961392
Cs1g14720	40	40	37	37	37	1.1954	1.41879	1.36125	1.53943	1.00899	0.972381	-0.0947558
Cs1g14800	7405	6766	6053	5707	5532	161.816	147.365	131.499	131.571	123.435	0.657586	-0.280863
Cs1g14810	13	28	11	10	3	1.0402	2.25198	0.826355	0.794786	0.239637	0.526327	-1.43259
Cs1g14830	128	152	169	276	162	3.07636	3.71062	4.10063	6.44287	3.73972	0.419322	0.530039
Cs1g14850	138	250	162	233	318	2.95995	5.34154	3.42596	4.81228	6.6723	0.349136	0.567006
Cs1g14860	322	298	246	323	377	7.28363	6.8108	5.1318	6.1026	7.93934	0.679068	0.259537
Cs1g14890	2681	2447	2920	3517	3632	184.941	168.021	199.858	227.009	226.256	0.392507	0.39476
Cs1g14893	206	153	167	423	429	6.75005	4.9259	5.17901	12.7189	13.2054	0.00218421	1.26266
Cs1g14896	53	55	46	42	72	2.37601	2.53059	2.07704	1.85494	3.18315	0.926169	0.131471
Cs1g14920	17	8	13	16	38	0.392103	0.198062	0.314389	0.370181	0.818137	0.501778	1.07307
Cs1g14930	27	26	38	15	18	1.20232	1.16001	1.66406	0.669177	0.767331	0.577841	-0.898938
Cs1g14950	187	150	141	104	86	2.62739	2.11043	1.96828	1.43865	1.18657	0.273012	-0.763631
Cs1g14960	27	36	33	28	20	1.77839	2.39259	2.20391	1.74001	1.29759	0.811487	-0.434346
Cs1g14970	143	197	132	69	55	9.30814	13.2787	8.72864	4.25623	3.29977	0.0315957	-1.36222
Cs1g14980	655	951	664	594	364	11.0533	16.2252	11.3701	10.3588	6.61182	0.240074	-0.67822
Cs1g15020	21	31	7	6	5	0.394949	0.586873	0.148272	0.112955	0.103241	0.355124	-1.85517
Cs1g15030	2615	2257	2722	3196	3544	141.289	123.181	146.265	165.118	176.921	0.389597	0.393609
Cs1g15040	572	496	496	695	696	9.97048	8.66021	8.63431	11.9072	11.8914	0.358628	0.397387
Cs1g15050	117	115	88	92	148	2.61565	2.63385	1.97151	2.06637	3.29093	0.883362	0.150921
Cs1g15060	600	560	549	1037	1068	16.4228	16.107	15.0491	26.3081	26.0631	0.0069309	0.866875
Cs1g15070	2978	2749	3208	4867	4955	96.829	89.9973	103.796	151.044	150.548	0.081459	0.702252
Cs1g15090	66	25	21	85	406	2.03504	0.792907	0.656248	2.48487	11.6525	0.274768	2.70064
Cs1g15110	576	615	619	542	490	16.9424	17.948	18.12	15.688	14.2136	0.644334	-0.244741
Cs1g15120	180	165	314	486	211	11.3949	8.11887	13.6507	20.9124	13.1531	0.599893	0.646324
Cs1g15140	18	30	34	21	19	0.411483	0.660523	0.764376	0.467613	0.412237	0.812153	-0.471796
Cs1g15150	1844	1601	1792	990	720	63.0621	55.0198	61.5198	40.0084	33.5472	0.00134889	-1.04805
Cs1g15170	15397	11271	10433	13973	11168	1425.63	1042.91	963.385	1293.85	1026.57	0.995742	0.00647615
Cs1g15190	329	251	268	267	126	29.5178	22.7777	24.1603	23.2525	10.7943	0.394178	-0.541403
Cs1g15200	654	539	527	445	719	12.9087	10.7096	10.6587	9.46813	15.2732	0.999103	0.00263905
Cs1g15210	1838	1279	1519	1505	1327	214.099	146.991	175.77	168.951	154.448	0.798392	-0.143937
Cs1g15240	953	1000	949	927	1048	11.932	12.5657	12.0759	11.8445	13.6896	0.986095	0.0104656
Cs1g15250	769	999	759	1401	1111	22.4003	29.6187	22.1201	38.6859	29.9526	0.12192	0.557523
Cs1g15260	55	57	76	74	60	1.96643	2.02369	2.72976	2.49568	1.87325	0.9545	0.0766898
Cs1g15270	784	1269	962	706	647	16.7951	27.2761	20.6956	14.8779	13.552	0.263752	-0.590933
Cs1g15280	28	15	31	35	28	1.09719	0.640432	1.15144	1.72459	1.33985	0.842088	0.334228
Cs1g15310	402	397	395	613	762	14.8927	13.2172	14.1514	23.367	32.1097	0.0384118	0.769219
Cs1g15320	67	55	70	26	9	1.72381	1.43748	1.84799	0.674454	0.246562	0.045121	-1.88801
Cs1g15350	350	341	420	234	285	21.0749	20.507	25.3566	13.4899	16.3861	0.311615	-0.533072
Cs1g15360	187	168	180	332	299	7.20414	6.63489	6.82311	12.7644	11.5557	0.109064	0.804421
Cs1g15370	221	278	297	292	275	9.8004	12.4794	13.0552	12.4567	11.4176	0.924859	0.0754914
Cs1g15380	1641	1539	1492	1527	1149	61.0661	60.0329	56.9026	55.6856	42.3667	0.635117	-0.237182
Cs1g15390	1236	946	1355	1576	1479	44.2907	33.7784	48.6962	55.851	52.1676	0.40119	0.354574
Cs1g15400	301	262	295	356	341	10.4113	9.29709	10.2837	12.4308	11.6843	0.668462	0.26636
Cs1g15410	691	749	912	833	824	57.8188	64.214	77.3847	67.636	68.2073	0.920898	0.0596516
Cs1g15430	1558	1575	1594	1449	1604	46.4158	46.5865	47.7319	43.0477	48.6049	0.924199	-0.0650507
Cs1g15440	222	325	440	238	84	12.8428	19.0467	25.6312	14.0975	5.48812	0.287396	-1.05076
Cs1g15450	278	322	341	410	555	6.65068	7.75513	7.98395	9.26292	12.175	0.182204	0.600941
Cs1g15460	1058	1117	930	843	851	18.5661	19.5005	16.2041	14.7912	15.1512	0.496236	-0.307924
Cs1g15470	563	447	593	220	292	10.4451	8.27269	10.8986	4.03165	5.29369	0.00576689	-1.08113
Cs1g15480	302	217	275	206	164	17.8778	13.9978	15.898	11.7451	8.61965	0.377331	-0.534679
Cs1g15490	218	220	180	314	341	26.2366	28.9952	18.9674	36.2585	34.2886	0.207209	0.65023
Cs1g15500	446	327	622	418	347	22.9776	16.8873	31.8827	21.1137	17.3828	0.728437	-0.301461
Cs1g15510	8	15	20	78	36	0.567109	1.0433	1.2785	5.13318	2.34412	0.0816463	1.97075
Cs1g15520	537	440	511	325	359	11.2307	9.4158	10.7682	6.71678	7.37424	0.22751	-0.555228
Cs1g15540	3554	3192	3506	2190	1944	44.768	40.7468	45.8269	30.0511	26.5082	0.0611011	-0.74403
Cs1g15550	277	230	210	192	270	3.01872	2.69728	2.32273	2.06497	2.77471	0.946989	-0.0677018
Cs1g15560	211	184	237	285	288	9.84649	8.52094	11.051	12.428	12.1874	0.483223	0.424227
Cs1g15570	380	430	430	488	540	13.8832	17.5497	19.9323	26.7212	32.712	0.572212	0.294735
Cs1g15580	182	159	209	144	140	14.4504	12.7553	16.58	12.6211	12.9786	0.618713	-0.387934
Cs1g15600	1608	1565	1398	1772	1728	56.0318	54.5445	48.6797	59.9832	58.2282	0.727882	0.181265
Cs1g15640	1986	1314	1790	1678	2212	31.142	20.2061	28.9116	27.1125	37.613	0.747216	0.178253
Cs1g15650	53	41	40	27	24	126.549	105.482	105.658	66.0857	58.4666	0.521568	-0.826371
Cs1g15660	1454	1398	1540	987	2033	64.587	62.6473	68.5124	42.2953	86.3657	0.975904	0.0241898
Cs1g15670	16	53	56	6	4	1.03424	3.49846	3.54534	0.393121	0.311488	0.0594229	-3.08109
Cs1g15680	1456	1640	1517	1255	1096	25.4808	26.9127	25.0253	21.9632	19.5685	0.339755	-0.406513
Cs1g15690	243	244	267	464	576	8.60789	8.48549	9.09444	16.24	20.1571	0.00898161	1.02917
Cs1g15710	2409	1545	1492	1899	3364	26.1195	16.8335	16.2988	20.1401	35.8061	0.527589	0.517646
Cs1g15720	8086	9690	12577	16524	17045	152.827	185.199	238.611	306.832	319.059	0.165048	0.70959
Cs1g15730	792	830	1040	1311	1281	29.0385	31.7157	39.7467	56.0276	57.679	0.149884	0.526579
Cs1g15750	174	134	177	208	187	5.21997	3.979	5.46683	5.64009	5.11938	0.729575	0.270135
Cs1g15770	752	768	717	977	1005	15.8423	16.7759	15.3702	20.2245	21.2182	0.33604	0.391382
Cs1g15780	204	208	299	99	143	3.57227	3.6071	5.41639	2.03041	3.08101	0.0753649	-0.990873
Cs1g15800	1065	1173	986	850	693	32.1396	35.5949	29.5201	24.626	19.2532	0.202057	-0.496697
Cs1g15820	406	363	459	445	405	9.50388	8.47291	10.8469	10.0623	9.06964	0.961562	0.0349871
Cs1g15830	298	262	255	518	466	11.0118	10.8805	7.76495	18.4862	16.5473	0.0452878	0.838583
Cs1g15840	72	44	33	85	61	1.66464	1.13507	0.86542	1.9163	1.55762	0.607796	0.540171
Cs1g15850	2594	2242	1918	2815	3851	43.3328	37.5938	32.1019	48.2536	65.2929	0.177675	0.547532
Cs1g15880	145	34	80	265	202	13.5587	3.44431	7.8152	24.1615	18.566	0.0348544	1.42044
Cs1g15890	622	678	610	665	667	38.3281	41.9553	36.8582	39.0939	37.8039	0.943218	0.0459066
Cs1g15900	386	296	393	342	479	13.9045	10.8274	14.1049	12.1449	17.1829	0.780095	0.176598
Cs1g15920	29	33	26	42	26	1.62913	1.87564	1.4762	2.26768	1.4106	0.911041	0.194984
Cs1g15940	289	414	846	391	366	13.1862	19.1744	38.567	17.7341	16.4819	0.780003	-0.470592
Cs1g15950	274	325	274	284	329	7.08554	8.53245	7.1066	7.34448	8.48582	0.945159	0.0553937
Cs1g15960	416	655	573	509	468	12.174	19.1397	16.6896	14.5667	13.2719	0.753659	-0.186028
Cs1g15970	358	304	300	206	340	9.69721	8.1912	8.07985	5.40488	8.74286	0.711974	-0.251374
Cs1g15980	570	637	592	733	1253	14.6721	16.0853	14.8009	19.1306	33.0331	0.225887	0.707426
Cs1g15990	89	126	185	303	231	4.65289	6.54426	9.58458	15.3255	11.657	0.0594229	0.980691
Cs1g16000	1177	1551	1939	1806	1285	52.9796	69.1527	87.1531	79.1067	55.7319	0.981129	-0.029685
Cs1g16010	2136	2182	2407	1303	1672	48.6411	49.8104	55.0172	29.386	36.7333	0.118194	-0.611581
Cs1g16020	8	7	7	30	12	1.60058	1.43936	1.42093	5.1602	2.08919	0.424898	1.50089
Cs1g16023	14	15	13	42	36	2.31503	2.51801	2.1804	6.56491	5.34135	0.237785	1.45943
Cs1g16030	1179	2977	1618	201	288	46.4736	118.931	65.1013	8.26395	12.5314	0.0249318	-2.99797
Cs1g16140	37	42	19	51	37	0.80418	0.961865	0.431979	1.08624	0.765689	0.767114	0.412816
Cs1g16170	177	115	186	253	117	4.61948	3.01296	4.8761	6.39503	2.94952	0.864418	0.197915
Cs1g16190	70	82	87	52	37	7.19772	8.84818	8.99042	5.18115	3.80276	0.361346	-0.859436
Cs1g16200	130	225	202	360	233	4.93777	8.53341	7.641	13.3915	8.77562	0.300696	0.655332
Cs1g16210	2517	2457	2355	2214	2432	18.2089	17.0567	17.3461	18.6419	20.5263	0.890614	-0.0916509
Cs1g16220	110	245	270	156	98	11.5836	26.02	28.5582	15.7616	9.67256	0.512849	-0.735332
Cs1g16230	1424	1294	1278	1595	1742	34.7307	31.9263	31.4491	37.5698	41.1599	0.492899	0.306186
Cs1g16240	393	501	548	334	292	70.3363	90.6561	94.2221	59.2263	50.8938	0.157365	-0.638916
Cs1g16250	899	844	852	1061	1000	34.4534	33.3757	32.935	38.8643	36.4064	0.621614	0.233857
Cs1g16270	651	689	593	471	518	8.98975	9.54624	8.20473	6.36123	6.87448	0.375114	-0.400826
Cs1g16290	373	409	375	324	284	8.57271	9.41937	8.67181	7.21035	6.30654	0.527589	-0.362201
Cs1g16300	4883	5319	4267	5735	6358	155.966	169.493	133.118	160.162	169.006	0.584481	0.307257
Cs1g16310	1079	1119	1379	1073	844	70.81	73.6561	90.4836	70.2896	55.8128	0.451181	-0.334393
Cs1g16320	1247	1118	1132	859	939	20.9263	18.3851	19.0414	15.4904	17.1983	0.349468	-0.393558
Cs1g16335	183	218	250	239	241	5.15088	5.51414	7.39637	5.92735	5.47947	0.875778	0.125144
Cs1g16370	1034	982	920	834	951	26.8832	27.2048	24.6707	24.726	29.3673	0.780969	-0.151832
Cs1g16380	158	236	221	156	185	14.1711	22.3163	21.3168	11.3257	10.7309	0.720485	-0.286532
Cs1g16390	5813	5048	4784	7469	8411	211.364	180.913	169.671	302.801	352.501	0.219778	0.58797
Cs1g16410	536	501	494	531	544	20.0911	18.4784	18.099	18.7838	19.0843	0.933825	0.0560543
Cs1g16420	334	314	315	564	674	13.9352	12.9598	13.2673	22.9919	26.3967	0.0131669	0.928242
Cs1g16440	1065	953	1196	1674	1000	21.9064	20.9883	25.7066	31.092	17.902	0.648315	0.301148
Cs1g16450	2324	2348	2350	2111	1687	45.0598	46.3024	46.0282	39.9384	32.0216	0.505233	-0.320377
Cs1g16460	98	102	115	89	130	5.89998	6.21068	6.90257	5.34435	7.92754	0.971605	0.0402701
Cs1g16470	397	373	352	756	344	13.3986	12.6363	11.7391	24.837	10.9791	0.571879	0.539122
Cs1g16480	1859	1623	1708	1431	1280	43.4399	38.2573	40.2542	33.121	29.8356	0.401881	-0.370397
Cs1g16500	1036	989	975	1110	1004	52.7788	50.9813	49.4246	58.1507	53.1118	0.919343	0.06134
Cs1g16510	133	184	182	109	111	3.6787	5.08758	5.0635	2.91636	2.97694	0.393281	-0.616875
Cs1g16520	68	60	40	47	74	9.52104	9.08248	6.07994	6.68145	9.29499	0.947919	0.0933805
Cs1g16540	911	826	940	587	702	17.7685	15.971	18.1751	11.0563	12.9171	0.216652	-0.48879
Cs1g16550	699	1601	1212	664	311	16.4435	38.8171	28.3783	15.5637	7.25318	0.201833	-1.28371
Cs1g16560	307	531	583	457	145	8.49573	15.0787	16.086	12.5892	3.9838	0.565651	-0.673591
Cs1g16570	2406	2567	2338	1997	1763	41.4608	44.5876	40.3634	33.7598	30.0074	0.389392	-0.393174
Cs1g16580	520	637	578	513	416	35.9113	44.3742	40.6997	35.5552	29.1208	0.497144	-0.335405
Cs1g16590	106	70	89	71	86	10.9741	7.38702	9.51344	6.91449	8.48991	0.882162	-0.188674
Cs1g16600	169	237	202	228	239	1.7428	2.49731	1.80473	3.16569	3.09256	0.810695	0.184354
Cs1g16620	740	760	730	494	486	25.6641	26.8569	25.4913	16.3415	15.8449	0.106846	-0.620232
Cs1g16670	22	94	26	114	68	0.442882	1.94165	0.540708	2.2037	1.28772	0.521885	0.923207
Cs1g16680	4035	4538	4417	4076	3361	119.668	135.099	131.665	122.768	101.431	0.688984	-0.238741
Cs1g16720	562	343	488	533	804	33.8121	20.6466	29.6816	32.3725	44.9607	0.391629	0.506927
Cs1g16730	27	21	20	88	144	1.28269	0.991878	0.971816	4.05998	6.59152	0.000649181	2.33679
Cs1g16750	1390	644	788	1502	2053	27.5105	12.4374	15.4703	29.8797	40.5792	0.139176	0.90125
Cs1g16760	3329	3924	3952	2122	1755	117.144	139.634	138.646	73.2221	60.945	0.0100403	-0.965557
Cs1g16770	259	304	341	111	126	4.95922	6.19097	6.90986	1.67508	1.96559	0.00418201	-1.36675
Cs1g16780	265	330	334	285	356	8.18085	10.3921	10.3312	8.75713	10.9944	0.969301	0.0292601
Cs1g16790	7	47	14	12	5	0.79359	4.95705	1.4925	1.21522	0.542473	0.68571	-1.43521
Cs1g16810	491	508	431	606	663	21.3346	22.4325	18.8958	25.1419	26.8781	0.379401	0.393795
Cs1g16820	2395	2623	2136	677	891	79.6773	87.6541	70.4922	21.7497	28.1618	1.93928e-07	-1.62414
Cs1g16830	267	342	336	418	547	19.1263	24.9478	24.341	29.621	37.89	0.187724	0.594733
Cs1g16840	834	1102	1031	984	840	7.85369	10.4	9.68567	9.08665	7.80252	0.808172	-0.136587
Cs1g16850	38	61	10	84	38	0.459119	0.729134	0.120514	0.972155	0.44464	0.651645	0.731688
Cs1g16870	300	272	238	261	335	8.12824	7.37162	6.39393	6.90595	8.77585	0.86868	0.123682
Cs1g16880	893	999	902	894	852	36.7345	41.606	37.2042	37.6595	36.7637	0.846831	-0.112416
Cs1g16900	70	59	67	114	264	3.68	2.33393	2.63803	4.06893	9.99084	0.161395	1.51232
Cs1g16930	45	25	32	45	90	1.98731	1.04241	1.3027	1.71651	3.28566	0.315635	0.970862
Cs1g16950	376	439	376	672	443	23.2401	28.7926	26.0366	43.5583	25.5521	0.321547	0.471371
Cs1g16980	48	10	21	52	172	6.06424	1.26754	2.71272	6.44104	21.1275	0.26479	2.07215
Cs1g16990	1031	741	854	1026	1525	15.7429	11.1556	12.6598	14.6643	21.1431	0.27741	0.524353
Cs1g17000	699	631	531	847	967	10.0375	9.77295	8.07091	13.6731	17.846	0.155293	0.529733
Cs1g17010	355	335	306	309	375	7.53407	7.07652	6.50989	6.38553	7.61939	0.975636	0.0239408
Cs1g17020	720	875	646	625	559	9.67459	11.7788	8.68685	8.28323	7.401	0.430866	-0.354237
Cs1g17030	51	41	44	85	114	0.486251	0.387599	0.4234	0.782298	1.03637	0.153564	1.11524
Cs1g17090	34	27	37	43	131	1.28626	1.05676	1.40818	1.61629	4.85499	0.348793	1.39224
Cs1g17123	46	16	24	43	64	1.0978	0.231274	0.341558	0.977244	1.3036	0.42788	0.883811
Cs1g17150	2162	2093	2177	1864	2120	22.499	21.7891	22.6441	19.3722	22.3264	0.835958	-0.125362
Cs1g17160	639	587	695	369	527	10.452	9.40861	11.2527	6.07403	9.053	0.201147	-0.535211
Cs1g17170	190	204	196	206	210	4.19358	4.4939	4.23725	4.34014	4.30937	0.946307	0.0615829
Cs1g17180	420	365	299	427	421	6.43605	5.63369	4.57818	6.49041	6.34825	0.728391	0.212912
Cs1g17190	496	470	421	454	399	21.0582	20.316	17.9918	17.8671	14.6258	0.838502	-0.134641
Cs1g17200	1916	1778	1794	1924	1874	51.6107	48.3885	48.7356	51.6527	50.5862	0.95679	0.0351983
Cs1g17210	18	37	272	37	8	1.46362	2.92848	20.7469	3.02542	0.63761	0.702906	-2.30063
Cs1g17220	54	166	963	101	49	2.98899	9.12688	52.4762	5.6206	2.7216	0.667394	-2.41984
Cs1g17240	317	400	358	403	515	6.20803	7.84579	7.06266	7.70165	9.78909	0.523866	0.337128
Cs1g17250	161	210	211	256	210	5.38952	6.95738	7.01447	8.34217	6.75413	0.741618	0.244525
Cs1g17260	418	400	412	457	510	22.001	20.9633	21.5971	22.5046	24.4272	0.703056	0.218731
Cs1g17280	75	89	88	135	104	5.11688	6.14769	6.19609	8.91812	6.88363	0.56428	0.489317
Cs1g17290	1068	1102	1299	1715	1781	21.8472	22.3214	26.1237	34.5489	34.8064	0.112416	0.576366
Cs1g17300	1657	1770	1704	1490	1337	64.069	69.0288	66.3851	56.5473	51.0198	0.536201	-0.294011
Cs1g17310	487	502	522	575	624	9.1646	9.44599	9.86557	10.9782	12.1363	0.657314	0.231844
Cs1g17320	870	605	754	910	1180	38.518	27.0314	33.1047	40.6962	52.3076	0.212186	0.473377
Cs1g17330	1770	1973	1899	1205	937	44.756	49.627	47.6259	31.8628	25.4511	0.0180938	-0.831207
Cs1g17350	2355	3154	2474	1676	1503	46.9349	63.9858	49.4844	32.6067	28.896	0.0436915	-0.762669
Cs1g17380	710	815	1638	1041	1157	11.9429	13.9351	27.7751	19.7556	21.366	0.971905	0.0377311
Cs1g17390	3188	1344	1428	2160	1144	97.0633	40.169	41.9103	61.382	31.9938	0.873427	-0.280418
Cs1g17420	269	113	59	15	10	7.71835	3.27028	1.70251	0.436424	0.282826	0.14443	-3.56863
Cs1g17450	187	156	148	177	250	11.4188	9.58375	9.15736	10.8032	15.3961	0.609061	0.364743
Cs1g17460	12	8	12	26	25	0.469396	0.367521	0.469042	0.97393	1.05715	0.451181	1.23875
Cs1g17470	456	473	518	316	382	7.61103	7.72986	8.44469	4.92012	5.82786	0.315083	-0.486635
Cs1g17480	1677	1652	1665	1826	1851	30.9103	30.6455	30.7449	32.8413	33.2018	0.822612	0.124256
Cs1g17490	444	484	449	530	511	23.7448	26.7714	24.5548	28.4171	28.1292	0.782424	0.162303
Cs1g17510	880	786	732	1014	983	29.7709	24.7486	20.9716	26.2142	21.2145	0.490526	0.302666
Cs1g17530	16	8	12	27	17	0.547384	0.305134	0.413938	0.916482	0.610844	0.648315	0.8579
Cs1g17540	30	31	13	42	135	0.966178	0.899853	0.399748	1.22904	3.97891	0.280436	1.82434
Cs1g17550	5525	4910	4885	4920	1242	362.15	324.619	314.424	317.714	77.36	0.379367	-0.745393
Cs1g17570	155	171	156	193	224	6.73725	7.45734	6.66823	8.40013	9.60605	0.621614	0.356548
Cs1g17600	135	127	127	171	177	16.2274	15.3352	15.1395	18.9536	19.5581	0.592183	0.405419
Cs1g17610	696	726	696	650	683	17.2128	18.6939	17.6605	17.295	19.3666	0.867401	-0.102242
Cs1g17615	773	752	791	607	788	8.65194	8.97744	10.2884	10.9113	15.5951	0.762271	-0.165973
Cs1g17640	135	129	103	235	168	15.1578	14.6413	11.7528	25.8435	18.3277	0.263113	0.702382
Cs1g17650	80	167	113	277	218	8.40047	17.1904	10.6144	25.8784	20.6109	0.054925	1.02423
Cs1g17660	807	578	700	696	527	37.6256	27.1032	31.906	29.9992	22.9429	0.70152	-0.202427
Cs1g17670	1566	1407	1449	1985	2573	30.6225	27.4959	28.4065	38.8381	49.1799	0.0980146	0.609502
Cs1g17680	362	415	397	297	311	10.3781	11.9244	11.4522	8.27878	8.61616	0.496072	-0.383869
Cs1g17690	130	129	119	185	201	3.35572	3.36791	3.05762	4.72447	5.10414	0.367325	0.596262
Cs1g17710	15	20	20	24	30	0.64332	0.843173	0.842503	0.996677	1.23636	0.755833	0.537925
Cs1g17720	1351	1429	1427	768	844	15.409	16.4355	16.4796	8.68847	9.721	0.0175221	-0.818421
Cs1g17740	434	402	419	389	341	7.26071	6.82147	7.02634	6.28123	5.44942	0.734375	-0.215389
Cs1g17750	1939	1931	1809	1783	1454	34.5494	34.6516	32.202	30.3355	24.6283	0.631293	-0.244483
Cs1g17760	1119	983	1000	1172	1334	21.1457	19.3055	19.7374	21.2123	25.4603	0.573923	0.258353
Cs1g17780	588	703	645	1105	938	20.585	24.8873	22.6162	42.2528	39.0347	0.0646673	0.64337
Cs1g17790	274	375	327	369	346	11.6973	16.549	14.0206	15.3831	14.375	0.868187	0.116287
Cs1g17800	86	47	85	106	65	1.96346	1.13417	1.98827	2.26765	1.38054	0.847326	0.21697
Cs1g17810	1146	1033	1199	1264	1907	6.04562	5.01549	6.22687	7.82366	11.7337	0.283434	0.473896
Cs1g17830	1536	1518	1603	1032	1227	15.8085	15.3538	16.4122	10.8821	12.8513	0.234945	-0.478241
Cs1g17850	156	237	290	216	344	3.65886	5.73153	6.67116	5.27415	9.17636	0.747655	0.276438
Cs1g17860	5	10	30	14	8	0.141986	0.261783	0.76926	0.398499	0.238947	0.901945	-0.471132
Cs1g17870	276	227	263	346	520	16.3426	13.5163	15.5887	19.7799	28.9427	0.0980952	0.742552
Cs1g17880	179	161	258	71	123	4.10529	3.71328	5.88919	1.64076	2.81756	0.0940778	-1.06032
Cs1g17890	5807	5368	5059	5870	7493	119.735	110.865	104.086	117.928	148.042	0.629089	0.285216
Cs1g17910	215	170	173	164	171	5.95306	5.13292	5.73809	5.08539	4.53579	0.853254	-0.169329
Cs1g17920	260	236	322	312	403	9.47463	8.92257	11.5602	10.2623	12.3737	0.513845	0.370655
Cs1g17930	1380	1423	1352	857	918	36.1537	38.227	36.6544	25.2137	26.3057	0.0687908	-0.661206
Cs1g17940	344	252	334	392	539	12.9277	9.5934	12.652	14.648	20.296	0.220407	0.56727
Cs1g17950	809	802	759	718	734	28.8184	28.5902	26.9185	24.983	25.3587	0.803595	-0.140765
Cs1g17970	4534	4370	4086	3079	2554	125.677	121.792	113.581	84.5292	70.238	0.141755	-0.638818
Cs1g17990	4078	4091	3630	5445	5743	113.909	113.953	100.549	146.512	151.45	0.30033	0.489463
Cs1g18000	848	1083	935	887	786	10.6801	13.6681	11.7986	10.8549	9.53998	0.67677	-0.210989
Cs1g18010	19	36	17	30	53	1.46863	3.44658	2.95087	3.17031	3.63429	0.550593	0.769653
Cs1g18020	155	178	159	187	210	15.4856	17.0018	15.5105	18.6664	20.658	0.744345	0.255979
Cs1g18080	295	344	342	366	345	14.0163	16.2194	15.7964	17.0317	16.4844	0.889027	0.101019
Cs1g18090	1273	1176	1197	1212	1433	24.5683	23.2202	23.8786	22.178	26.5138	0.853244	0.102837
Cs1g18100	1705	2334	1969	1335	1223	30.8265	42.8621	35.6596	26.962	24.371	0.0765537	-0.666507
Cs1g18120	180	167	269	520	432	2.79233	2.5885	4.19971	8.0082	6.7018	0.00266293	1.19295
Cs1g18130	603	650	1193	985	720	34.8957	38.2295	68.2504	56.3299	39.5467	0.967055	0.0434607
Cs1g18140	137	138	170	85	123	3.59916	3.30673	4.47511	2.55998	4.37292	0.49941	-0.532679
Cs1g18150	70	74	65	21	35	1.76191	1.85948	1.63255	0.520805	0.821808	0.150703	-1.33481
Cs1g18170	845	825	675	952	981	61.4	61.9411	51.0571	68.675	72.1061	0.519065	0.287826
Cs1g18180	18	10	17	18	16	0.755512	0.401375	0.714532	0.702947	0.595699	0.948967	0.16243
Cs1g18190	826	845	767	863	839	14.4852	14.8076	13.3679	14.6197	14.2103	0.939554	0.0477038
Cs1g18200	1178	1232	1397	890	916	33.2422	34.7838	39.6237	26.2814	27.7708	0.190106	-0.510585
Cs1g18210	185	155	161	173	222	8.49682	7.50459	7.71074	7.3277	8.95449	0.781171	0.22313
Cs1g18220	26	36	29	95	35	0.744242	1.03161	0.8279	2.63708	0.992053	0.408213	1.08152
Cs1g18250	67	46	55	46	86	2.21657	1.51131	1.81166	1.44761	2.708	0.861269	0.217927
Cs1g18260	139	149	188	148	175	3.95761	4.22887	5.34123	4.16737	4.96408	0.997174	0.00514452
Cs1g18270	2028	2348	2078	2122	1957	56.1762	64.4334	57.5732	56.9468	51.7659	0.881844	-0.0961322
Cs1g18280	802	508	637	396	372	38.3043	24.1733	30.3586	18.1755	17.1963	0.0772628	-0.774829
Cs1g18290	568	516	480	386	413	14.6059	13.7562	12.4148	9.94752	10.7624	0.412231	-0.402555
Cs1g18300	142	217	201	330	172	2.23624	3.42137	3.18935	5.10252	2.67788	0.650898	0.407925
Cs1g18310	59	42	44	30	62	1.45411	1.0103	1.10752	0.715444	1.42862	0.968984	-0.0903722
Cs1g18330	376	385	393	204	226	22.5688	22.999	23.5695	11.8591	12.8723	0.0643102	-0.858669
Cs1g18340	956	792	918	817	770	23.9738	20.6751	23.2107	19.759	18.5159	0.729739	-0.182054
Cs1g18350	293	291	286	301	263	27.5654	28.5716	29.3855	28.5868	23.1371	0.950702	-0.0590854
Cs1g18360	1263	1525	1837	1356	1421	41.9421	48.7863	59.1926	47.6176	52.3048	0.756586	-0.171438
Cs1g18380	176	120	210	259	235	3.03005	2.07764	3.54602	4.28739	3.69643	0.385798	0.53112
Cs1g18390	663	730	677	660	842	17.1478	20.1265	18.2783	15.307	18.5354	0.854817	0.102578
Cs1g18400	971	233	513	1394	2267	44.0578	10.4501	23.5323	59.6704	93.4362	0.0407596	1.66113
Cs1g18410	26	4	11	36	37	0.59282	0.0993835	0.250794	0.806154	0.826763	0.280044	1.4031
Cs1g18420	222	168	174	371	427	15.2079	11.907	11.92	26.3129	30.0673	0.0140928	1.06743
Cs1g18430	204	168	159	194	184	8.95107	7.5407	7.02246	8.42497	7.99387	0.936062	0.0766746
Cs1g18440	339	602	490	464	519	5.69397	9.86614	7.67858	8.46485	10.1281	0.974994	0.0224408
Cs1g18460	3096	3233	4291	3159	3756	36.4421	37.8465	50.6059	35.9901	42.4403	0.946837	-0.0544897
Cs1g18480	660	601	481	306	283	22.2093	20.3989	16.0517	9.56084	8.89927	0.00901691	-0.997281
Cs1g18490	249	168	279	321	404	8.70629	5.95614	9.74255	10.6727	12.9761	0.209657	0.624302
Cs1g18500	308	277	259	201	222	10.6516	9.57889	8.88021	6.68637	7.17541	0.490203	-0.430197
Cs1g18510	207	256	134	156	164	7.4676	9.1919	4.80368	5.37915	5.4975	0.667312	-0.332895
Cs1g18530	64	127	88	68	56	3.65195	7.10349	4.76902	3.81838	2.90699	0.523166	-0.605106
Cs1g18540	3437	1532	5241	19240	36151	186.76	82.8439	286.927	1043.19	1979.19	0.00124353	3.00331
Cs1g18550	852	833	816	799	863	19.4127	18.7551	18.1055	17.736	19.0798	0.975844	-0.0236535
Cs1g18560	17	5	3	8	32	1.26319	0.413414	0.243677	0.627131	2.35468	0.592619	1.24851
Cs1g18580	153	143	205	183	212	5.18212	4.93833	6.94558	6.09889	6.98264	0.781171	0.221754
Cs1g18600	13	35	42	39	61	0.333969	0.801799	1.15291	1.52643	1.97423	0.5448	0.713387
Cs1g18620	1165	1275	1128	941	935	32.4744	35.8589	31.725	30.4253	31.4882	0.403391	-0.361519
Cs1g18630	927	901	837	821	1099	9.70591	9.48017	8.72756	8.53032	11.6437	0.869136	0.0927126
Cs1g18640	911	845	841	938	996	17.9583	16.6973	16.8693	17.8671	19.1365	0.790385	0.140872
Cs1g18650	9	5	15	23	9	0.33174	0.418991	0.787129	1.15939	0.482028	0.762866	0.707897
Cs1g18660	526	504	628	518	517	20.5503	19.5961	24.4658	19.8768	19.6029	0.859169	-0.11445
Cs1g18670	817	866	800	750	832	13.5924	14.454	13.2673	12.1008	13.2668	0.893415	-0.084598
Cs1g18675	71	56	80	48	63	7.38881	5.43854	10.6999	8.06091	8.13932	0.791867	-0.333861
Cs1g18680	43	17	47	66	38	9.65951	5.27348	13.15	19.388	12.6469	0.668293	0.526154
Cs1g18690	13	52	31	21	18	0.283047	1.32231	0.670461	0.418602	0.418065	0.691573	-0.736273
Cs1g18700	1990	1913	2083	1977	1727	106.132	103.213	110.548	106.771	93.6113	0.832037	-0.126469
Cs1g18710	226	123	121	185	329	14.7435	8.85241	8.67373	11.6202	21.6802	0.438146	0.696751
Cs1g18720	1489	1457	1719	1497	1383	46.4077	45.6536	54.848	50.6541	48.1492	0.821493	-0.130208
Cs1g18740	127	143	165	144	187	16.265	19.3114	21.4476	19.1581	23.5826	0.846893	0.170328
Cs1g18750	761	674	618	584	479	21.8819	19.2768	17.788	17.7296	15.1066	0.392756	-0.382547
Cs1g18760	646	540	484	513	568	8.95767	7.52402	6.6861	6.9238	7.64838	0.933154	-0.0606527
Cs1g18780	1274	1240	1208	791	826	19.9178	14.8403	16.8229	22.5198	27.2833	0.0811127	-0.636731
Cs1g18810	143	224	157	64	43	159.856	272.16	194.433	68.9491	45.3554	0.00344804	-1.72602
Cs1g18840	113	102	112	52	81	2.55417	2.33875	2.47026	1.08775	1.62437	0.384903	-0.732613
Cs1g18850	236	308	306	197	240	5.82691	7.83646	7.53039	4.69696	5.61801	0.536219	-0.395288
Cs1g18860	173	170	215	146	151	6.23274	6.10154	7.99448	5.6887	6.39354	0.665569	-0.344655
Cs1g18870	947	850	845	921	990	39.3773	36.607	34.6814	36.2117	36.4933	0.859526	0.098948
Cs1g18890	7	11	4	7	18	0.242699	0.351513	0.14046	0.210828	0.545749	0.788118	0.749565
Cs1g18900	546	509	448	230	133	18.6587	17.1866	15.3994	7.44231	4.27182	0.000119735	-1.48225
Cs1g18930	164	168	182	144	176	1.96132	1.99934	2.16754	1.6606	2.02325	0.911041	-0.118499
Cs1g18940	27	57	39	75	63	0.444358	0.871814	0.630254	1.10553	0.895271	0.467783	0.730634
Cs1g18950	76	127	84	42	86	4.45145	7.0709	4.73013	2.24604	4.30467	0.521865	-0.600978
Cs1g18965	50	40	38	28	57	3.43024	2.60706	2.36394	1.67573	3.11856	1	-0.0248101
Cs1g18990	810	643	514	714	762	16.4137	14.9626	10.4416	18.7279	22.3459	0.776533	0.15316
Cs1g19010	4451	4494	4974	4657	4665	204.754	209.439	227.465	212.621	211.778	0.995254	-0.0128036
Cs1g19130	822	660	785	771	715	14.6154	11.7336	13.9114	13.5357	12.5113	0.951408	-0.0429533
Cs1g19140	236	252	251	282	261	12.8954	13.9027	13.5648	15.6143	14.5233	0.875778	0.121174
Cs1g19160	710	390	348	444	444	17.3746	9.28489	8.81059	11.5696	11.9896	0.911564	-0.136525
Cs1g19190	27	66	50	284	230	0.817881	2.03439	1.83628	11.1924	9.72429	7.52324e-07	2.40976
Cs1g19200	843	856	727	725	705	26.569	27.3609	23.2068	21.3709	20.1055	0.706022	-0.196162
Cs1g19210	1040	926	1024	972	961	21.307	19.0988	21.0196	19.5579	19.0124	0.924199	-0.0632173
Cs1g19220	1096	1052	1020	591	501	26.5644	24.957	25.1706	19.9924	17.9408	0.00311542	-0.970127
Cs1g19230	1488	1262	1416	1662	2010	30.6462	26.0988	28.717	33.9786	41.3237	0.359552	0.383788
Cs1g19240	66	122	67	16	16	1.16387	2.20708	1.18732	0.286862	0.288797	0.0110903	-2.42908
Cs1g19250	54	68	59	104	78	0.818715	1.05642	0.905416	1.53358	1.14733	0.536239	0.573895
Cs1g19280	785	1489	998	2088	2095	39.0684	76.525	50.1187	106.453	109.378	0.00962422	0.91906
Cs1g19300	212	202	242	228	216	4.68229	4.42801	5.10282	4.33749	4.25016	1	0.00247651
Cs1g19310	615	621	632	557	546	14.8495	15.1545	15.2701	12.9951	12.5327	0.726587	-0.194211
Cs1g19320	359	482	408	485	334	9.84231	13.3707	11.1087	13.4459	9.31605	0.961553	-0.0429118
Cs1g19340	1040	872	885	1272	1304	31.085	26.3163	28.033	40.019	41.8689	0.247451	0.447812
Cs1g19350	14	35	11	9	20	0.45212	1.15231	0.360379	0.30766	0.657384	0.844139	-0.484837
Cs1g19360	3776	3479	2993	2802	2859	264.62	258.846	193.246	212.619	221.481	0.587457	-0.28953
Cs1g19380	919	1001	940	1176	1526	31.7752	34.8281	32.2825	39.1779	50.1954	0.199926	0.483311
Cs1g19390	4	44	7	6	10	0.0803525	0.805267	0.142854	0.11234	0.194986	0.818118	-1.21885
Cs1g19400	87	41	51	107	128	4.93374	2.37592	2.92926	6.22404	7.54796	0.197546	0.960918
Cs1g19410	248	227	242	455	545	9.38424	8.1868	9.11438	20.0365	27.4852	0.00867745	1.0457
Cs1g19425	124	112	122	180	189	16.1067	15.4999	12.8719	18.0205	16.9354	0.363124	0.60963
Cs1g19440	930	924	1008	1230	1461	18.5157	18.9441	20.3136	24.1384	29.0383	0.208048	0.476468
Cs1g19450	537	523	492	420	295	14.3145	13.443	12.7254	12.3633	8.91605	0.221926	-0.551276
Cs1g19460	1412	1297	1341	1932	1634	78.7339	73.6787	75.8249	101.2	82.6531	0.360086	0.38284
Cs1g19470	399	313	323	900	770	22.0002	17.481	17.6504	50.5069	45.084	6.92302e-05	1.25734
Cs1g19490	2254	2444	2269	1882	1804	53.4056	58.0714	53.3876	43.0516	40.6262	0.451635	-0.35259
Cs1g19500	2018	2633	2239	2891	2734	36.4758	48.0199	40.3246	51.5037	50.0708	0.582609	0.272809
Cs1g19530	1624	1344	1428	2176	2438	33.5322	28.1133	29.7808	48.3441	53.9194	0.0808646	0.636134
Cs1g19540	33	25	100	160	180	1.37326	1.15265	4.38126	6.8929	7.74345	0.0075218	1.66741
Cs1g19550	59	61	68	36	67	4.88365	5.74878	5.70419	3.13653	5.17523	0.82184	-0.303741
Cs1g19560	354	386	449	258	317	11.8502	13.0325	15.0301	8.606	10.5855	0.359552	-0.483407
Cs1g19580	194	186	218	198	185	9.38484	8.98087	10.6449	9.64638	9.15601	0.943717	-0.0771154
Cs1g19590	203	238	206	184	199	9.34477	11.0965	9.46754	8.46521	9.03824	0.821157	-0.190843
Cs1g19610	92	82	128	82	114	2.76049	2.36197	3.62502	2.62473	3.76165	0.97267	-0.0594152
Cs1g19620	1173	1085	1339	1176	1234	26.549	24.2274	32.3255	29.4677	32.9822	0.992656	-0.0123099
Cs1g19640	712	669	689	718	852	20.8293	19.6201	20.0003	19.4619	22.2899	0.749238	0.166902
Cs1g19660	147	305	120	265	154	6.44863	13.6679	5.77457	11.8069	6.54822	0.938156	0.117488
Cs1g19670	628	632	546	627	669	17.7182	18.0992	15.0612	16.8711	17.6028	0.884575	0.0874901
Cs1g19680	1199	729	859	1418	1504	35.8915	21.7931	25.5953	41.1206	43.7051	0.0689867	0.635676
Cs1g19690	67	138	91	67	94	0.624383	1.28614	0.848641	0.610468	0.855033	0.772994	-0.314655
Cs1g19700	432	539	417	617	566	16.3237	21.2134	16.0784	21.8643	20.0032	0.484144	0.3354
Cs1g19710	70	49	42	57	116	4.72573	3.44325	2.87956	3.8884	7.83636	0.484014	0.67042
Cs1g19720	2137	1889	2033	1212	1343	45.4084	41.55	44.0408	25.7067	29.3901	0.0689867	-0.679753
Cs1g19730	154	198	198	184	361	5.23884	6.83301	6.72796	6.05986	11.7194	0.500777	0.550591
Cs1g19740	2381	2107	2419	2892	4739	82.3957	75.0123	83.3379	98.4452	158.503	0.183671	0.708914
Cs1g19780	1681	1327	1143	1315	1548	126.784	96.3053	80.4003	92.5127	117.105	0.961553	0.0311597
Cs1g19790	904	756	784	1006	1044	42.8107	35.8287	37.3467	46.1795	48.8334	0.472361	0.312859
Cs1g19805	636	670	720	667	804	29.0727	27.8654	28.8868	32.8403	43.4889	0.853509	0.103299
Cs1g19830	133	185	292	144	56	3.20691	4.50372	7.05679	3.51542	1.38214	0.367438	-1.04404
Cs1g19840	6480	4920	4603	6447	5692	502.115	424.508	387.464	448.541	379.142	0.798234	0.168827
Cs1g19860	19	70	24	71	35	0.750245	2.50656	0.780894	2.45388	1.19881	0.794218	0.47321
Cs1g19870	48	24	25	38	24	1.62603	0.817283	0.855765	1.26764	0.810623	0.984686	-0.0760548
Cs1g19880	1508	1555	1650	1476	1622	17.9548	18.4669	19.6772	19.1555	21.1193	0.957176	-0.0398812
Cs1g19890	65	30	41	49	55	2.70068	1.2599	1.7207	2.0394	2.3034	0.901486	0.181072
Cs1g19900	3084	2927	2967	2784	2772	124.258	119.592	119.144	114.548	114.94	0.842546	-0.126257
Cs1g19910	2332	2422	2085	4906	6237	84.6586	89.3016	75.8568	176.201	222.125	0.000156464	1.27007
Cs1g19930	261	564	437	258	662	7.8967	17.543	13.4865	7.59484	19.4635	0.940713	0.106346
Cs1g19935	43	23	47	39	45	1.02489	0.582405	1.19973	0.918969	1.11534	0.932307	0.13794
Cs1g19940	27	7	16	18	25	0.863411	0.248059	0.531957	0.550877	0.753585	0.865129	0.350935
Cs1g19950	20200	16859	20124	14634	12138	1068.94	921.35	1063.82	728.744	564.178	0.39659	-0.528445
Cs1g19960	1102	913	925	1289	1652	25.305	21.2274	21.3326	28.6955	35.8544	0.116455	0.566711
Cs1g19970	58	37	42	78	121	3.4636	2.31033	2.52876	4.81195	7.57052	0.15845	1.10527
Cs1g19980	371	437	385	453	496	10.5176	10.8961	9.88186	13.1713	15.4526	0.678771	0.235371
Cs1g19990	167	114	181	52	67	10.0024	7.3615	11.3766	2.29279	3.72735	0.0292764	-1.39145
Cs1g20000	6014	5819	6494	5677	8198	150.431	145.832	163.985	156.946	225.223	0.806064	0.163557
Cs1g20020	960	984	856	613	475	26.6967	26.0054	22.8568	18.2889	14.4486	0.0217108	-0.797053
Cs1g20050	332	390	357	363	356	8.66739	10.153	9.24502	8.92864	8.47563	0.988646	-0.0200538
Cs1g20090	25	229	58	35	10	1.75027	16.1155	3.99724	2.42967	0.713871	0.593592	-2.22845
Cs1g20100	1170	1097	1046	1229	1853	48.976	47.053	43.8401	51.812	78.0672	0.283663	0.461333
Cs1g20120	843	744	913	954	397	26.4645	22.7377	27.6988	32.2716	14.398	0.721999	-0.320675
Cs1g20130	3083	2019	3028	3134	842	109.844	68.7332	109.117	151.486	46.1041	0.718341	-0.463544
Cs1g20150	70	257	361	160	130	2.60215	9.92376	13.4919	5.81855	4.72242	0.726587	-0.684848
Cs1g20160	16	13	12	13	23	1.67979	1.42729	1.333	1.36296	2.33662	0.86754	0.378422
Cs1g20170	317	324	297	361	316	11.7089	12.7116	10.9756	13.6045	11.8554	0.898742	0.0958995
Cs1g20180	7	5	13	11	20	0.266618	0.200572	0.469866	0.39563	0.732377	0.712917	0.873141
Cs1g20200	139	196	165	132	130	3.94018	5.63885	4.74645	3.6074	3.4998	0.65676	-0.367231
Cs1g20220	9405	7711	7889	8972	8119	289.136	242.208	244.231	270.808	238.396	0.982323	0.0178738
Cs1g20230	101	157	275	828	317	4.96208	7.72608	13.5612	40.5738	15.6712	0.232328	1.66725
Cs1g20240	2687	2901	2531	2246	1427	174.399	179.803	158.569	150.99	98.7613	0.156621	-0.577524
Cs1g20250	103	75	98	87	118	10.3958	7.63603	9.84818	8.38425	10.9255	0.902913	0.136776
Cs1g20260	26	34	46	41	53	0.37092	0.457706	0.609716	0.535354	0.689714	0.771292	0.390116
Cs1g20270	2227	3138	3842	2978	2051	76.9511	114.036	131.499	103.555	69.3498	0.695315	-0.307834
Cs1g20280	407	497	432	452	363	5.50944	6.66596	6.07312	6.01046	4.90731	0.824329	-0.14711
Cs1g20340	454	431	392	493	556	9.14857	8.37409	7.74154	9.2608	9.8945	0.591514	0.282465
Cs1g20350	4416	4425	4209	3346	3480	65.662	59.8412	63.2681	85.8103	101.429	0.481221	-0.368947
Cs1g20360	185	332	200	368	229	12.0602	20.2753	13.6268	23.6073	17.481	0.748249	0.301741
Cs1g20370	299	353	300	542	517	28.6123	35.1906	29.7512	53.0342	52.1273	0.0858899	0.719499
Cs1g20380	537	578	611	1101	686	6.69169	7.96055	8.66185	15.4388	9.22454	0.237877	0.616374
Cs1g20390	3513	3848	3748	2300	1830	74.0579	81.2223	78.8895	66.7734	57.493	0.0257372	-0.861482
Cs1g20400	36	65	46	95	91	2.62695	4.65666	3.39564	6.8377	6.17469	0.280044	0.904285
Cs1g20420	4647	4739	3790	3965	3793	185.154	179.774	148.107	174.712	172.73	0.753277	-0.197564
Cs1g20440	646	720	639	497	487	12.941	14.5898	12.9823	10.2837	10.0955	0.282124	-0.460993
Cs1g20450	324	259	308	421	415	13.6108	10.6122	12.0035	16.1626	14.8997	0.349685	0.474385
Cs1g20460	319	299	246	323	259	5.11223	4.79327	3.95146	4.95431	3.94731	1	-0.00283795
Cs1g20470	2559	2404	2386	2144	2225	28.6583	27.1667	26.6145	23.3921	24.0057	0.747655	-0.184118
Cs1g20490	92	62	116	97	110	1.72652	1.17641	2.16906	1.74772	1.94477	0.863316	0.181813
Cs1g20500	471	438	424	437	484	10.3146	9.79713	9.29075	9.38775	10.3119	0.963373	0.0327289
Cs1g20510	38	36	29	49	53	1.06505	1.03562	0.803787	1.35729	1.45878	0.655579	0.552583
Cs1g20520	296	449	354	437	535	5.05057	7.9716	6.3535	8.79477	10.9918	0.438363	0.387502
Cs1g20530	1813	1904	2058	2957	2341	34.2901	36.135	39.172	55.711	44.621	0.292857	0.441505
Cs1g20540	242	270	249	238	238	6.65522	7.26982	7.23832	6.88232	7.14958	0.901945	-0.111213
Cs1g20550	393	370	377	358	450	6.58078	5.60649	5.82298	5.52615	6.93891	0.924201	0.069086
Cs1g20560	95	112	85	64	92	1.39922	1.65204	1.25009	0.966217	1.41124	0.752014	-0.338986
Cs1g20570	27	22	29	14	35	1.25249	1.02358	1.32529	0.684595	1.62432	0.978821	-0.106385
Cs1g20580	2136	3665	2738	1554	1075	66.1441	120.327	91.0007	46.4565	31.6763	0.0622346	-1.13415
Cs1g20590	15890	14189	11671	13521	12129	519.575	466.133	385.62	430.95	395.493	0.872217	-0.135636
Cs1g20610	186	137	95	354	154	6.45198	4.78723	3.27642	12.791	5.39119	0.456134	0.851045
Cs1g20690	26781	22622	21327	16811	16399	943.497	794.055	787.807	695.043	673.221	0.421589	-0.523852
Cs1g20713	190	180	162	109	84	9.51284	9.82287	10.481	7.98421	6.46736	0.161632	-0.895897
Cs1g20720	7550	8239	8071	4692	4402	150.555	165.114	160.807	92.2015	86.6938	0.0770578	-0.82587
Cs1g20730	2299	2324	2525	1704	1505	98.1102	100.326	107.99	70.8685	63.7168	0.138176	-0.589595
Cs1g20740	537	476	511	522	631	18.5824	16.4976	17.7705	17.7705	20.9813	0.772198	0.163375
Cs1g20750	148	139	211	148	131	16.6872	15.8652	23.5508	16.2042	13.9383	0.760428	-0.27091
Cs1g20760	190	284	166	84	255	2.93052	4.47565	2.62659	1.28211	3.89937	0.805188	-0.352725
Cs1g20780	274	294	252	191	186	5.47418	5.90918	5.05395	3.77777	3.63158	0.348793	-0.554912
Cs1g20790	217	243	215	271	231	6.99999	7.86831	6.9696	8.51736	7.20729	0.859026	0.138919
Cs1g20800	8898	9218	14184	2128	2004	110.716	114.386	179.948	26.841	26.1995	0.000115423	-2.40219
Cs1g20820	896	981	784	955	820	100.733	111.233	89.7716	102.816	86.0088	0.984447	-0.0176523
Cs1g20830	85	84	64	74	45	1.76638	1.77184	1.34536	1.52169	0.943782	0.724614	-0.401714
Cs1g20870	15	3	14	16	37	1.17633	0.255438	1.10517	1.23847	2.67287	0.419659	1.29374
Cs1g20880	1410	1381	1848	1848	2380	38.6949	39.7779	48.225	47.3529	61.0675	0.290714	0.430738
Cs1g20890	332	316	270	319	242	7.28064	7.1473	5.89837	7.03704	5.34328	0.852444	-0.143399
Cs1g20910	340	266	258	425	545	11.6643	9.33545	9.11711	13.983	16.9572	0.0904217	0.733562
Cs1g20920	3432	5006	3532	8024	8819	61.0095	90.8495	63.5257	146.126	167.551	0.00723611	1.05803
Cs1g20930	84	55	86	89	100	4.72005	2.98195	4.72962	4.86419	5.2358	0.759568	0.314432
Cs1g20940	1479	1189	1272	1207	1199	34.295	28.0682	29.2712	27.5381	27.6725	0.795188	-0.144933
Cs1g20950	653	795	808	471	627	15.2718	18.9848	20.5601	11.6261	16.1534	0.250218	-0.474314
Cs1g20960	3135	2766	2770	2595	2788	94.7576	82.8347	83.373	74.3379	78.4073	0.848931	-0.121487
Cs1g20970	2	18	4	40	5	0.0587528	0.407569	0.119609	0.908444	0.120847	0.633971	1.47296
Cs1g20980	2369	2356	2512	2720	2576	123.564	124.538	129.766	144.355	134.333	0.845309	0.115336
Cs1g21020	928	999	880	914	632	14.5997	15.9717	13.8188	14.2728	9.73983	0.521678	-0.293832
Cs1g21030	2575	3212	2403	1981	1634	79.2707	100.655	74.464	59.5495	48.513	0.126032	-0.613626
Cs1g21040	348	340	319	500	508	6.90952	6.8854	6.32494	9.83194	9.85374	0.206058	0.567611
Cs1g21050	2030	2277	1935	2005	998	52.2802	59.3527	50.4161	50.3518	24.9705	0.380912	-0.488457
Cs1g21070	0	32	17	8	25	2.19812e-05	0.906496	0.486252	0.227841	0.661716	1	-0.0113387
Cs1g21080	84	99	125	75	130	3.5926	3.63949	4.98507	3.01562	5.18862	1	-0.023759
Cs1g21090	883	830	1012	1100	1021	115.184	109.948	133.23	142.999	132.658	0.674094	0.204134
Cs1g21100	983	1263	1062	2044	1761	18.186	23.4217	19.6142	38.827	34.6503	0.0220369	0.767654
Cs1g21110	3647	3147	2878	3430	2699	80.7435	71.8667	64.4457	73.3997	57.3143	0.896162	-0.0909245
Cs1g21130	9264	3683	9324	25140	5235	365.119	148.08	368.917	986.498	205.571	0.625077	1.01663
Cs1g21150	187	252	182	268	304	8.08201	10.8619	7.31968	10.9975	12.136	0.45389	0.446898
Cs1g21160	917	605	817	1080	990	45.5187	30.5661	40.7934	54.273	50.0427	0.337181	0.390579
Cs1g21170	599	633	566	748	546	16.0828	17.0345	14.9641	21.0738	15.6991	0.878904	0.0920371
Cs1g21180	1981	1895	1819	1763	1865	23.12	22.2003	21.23	20.3444	21.4816	0.897589	-0.0843983
Cs1g21190	1356	1257	1282	1108	922	61.6251	49.6987	50.1634	78.9329	78.0731	0.385146	-0.373654
Cs1g21220	35	34	43	33	45	0.776967	0.764987	0.968769	0.708707	0.975598	0.980456	0.0427504
Cs1g21230	1020	1165	1247	1241	1007	57.4864	61.7364	62.8868	86.94	85.6531	0.949362	-0.0448713
Cs1g21240	571	576	499	436	542	14.968	15.1692	13.7107	13.8289	17.2088	0.753178	-0.185126
Cs1g21250	39	75	46	37	48	0.715369	1.36249	0.828383	0.669439	0.853467	0.807553	-0.348122
Cs1g21280	153	211	186	290	174	4.19788	5.81532	5.08275	7.80199	4.72896	0.650107	0.320637
Cs1g21290	455	390	463	248	327	11.9179	10.8418	11.9908	8.13711	10.9096	0.191508	-0.620232
Cs1g21310	15	20	7	16	20	0.355865	0.686921	0.244456	0.566045	0.77598	0.881841	0.344614
Cs1g21340	1219	1214	1117	1176	1083	77.2888	76.4497	68.3401	69.0279	61.7392	0.889951	-0.0857986
Cs1g21350	9	3	20	14	5	0.250176	0.0847901	0.507661	0.376751	0.144889	0.986095	-0.187234
Cs1g21370	85	47	71	123	201	4.57387	2.66495	3.83922	6.80519	10.9926	0.0483758	1.24073
Cs1g21390	1126	899	1585	887	713	182.546	151.491	265.907	143.869	117.039	0.376058	-0.608669
Cs1g21400	277	226	281	188	156	7.88414	6.50126	8.00514	5.07098	4.1136	0.287736	-0.622072
Cs1g21410	14	6	20	29	34	0.347643	0.164568	1.24695	0.646218	0.742477	0.394684	1.22009
Cs1g21430	13	32	21	20	19	0.196037	0.48392	0.326818	0.293819	0.280814	0.951408	-0.194933
Cs1g21440	1959	2557	1963	1488	1342	74.8005	97.198	75.3044	58.839	55.9229	0.103128	-0.629132
Cs1g21450	3511	3637	3881	3630	3518	194.969	208.166	213.865	202.134	190.152	0.940153	-0.0600751
Cs1g21460	142	491	130	102	51	3.71772	13.2581	3.42146	2.63653	1.30316	0.509914	-1.75215
Cs1g21470	270	424	408	372	339	10.4916	16.0857	15.4329	13.567	12.3916	0.939447	-0.0677029
Cs1g21480	90	173	113	78	62	1.74205	3.38558	2.17125	1.44961	1.12557	0.290323	-0.860174
Cs1g21490	1004	920	944	1038	1185	21.7347	19.7933	21.3695	30.5833	35.2594	0.686682	0.198417
Cs1g21500	107	180	222	278	196	3.05506	5.35844	6.43455	7.90571	5.58326	0.533008	0.461204
Cs1g21510	1180	1164	1129	922	828	29.4697	29.5684	28.4807	23.4841	21.1502	0.304242	-0.422572
Cs1g21530	620	695	755	639	535	31.5172	35.7639	39.0864	35.5587	29.8874	0.618262	-0.252692
Cs1g21540	1034	910	838	565	695	17.5066	16.2185	15.0617	10.7842	13.6103	0.124965	-0.576362
Cs1g21550	74	86	109	70	100	6.6782	7.88546	9.50705	6.17439	8.48365	0.949362	-0.0981555
Cs1g21560	286	268	263	389	462	8.80375	8.94161	8.08408	14.0914	17.6769	0.183372	0.624756
Cs1g21570	1183	1253	1311	1471	1206	52.122	55.5723	58.3113	63.1085	51.4305	0.889951	0.0807688
Cs1g21580	780	755	802	600	745	15.9567	15.7398	16.4677	11.8615	14.5608	0.646442	-0.231587
Cs1g21585	57	104	95	83	96	4.67964	8.6507	7.80627	6.91371	8.01633	0.968114	0.0475487
Cs1g21590	194	189	157	178	174	8.05587	8.09344	6.52019	6.76101	6.43869	0.967604	-0.050753
Cs1g21600	82	86	182	784	139	3.12068	3.31927	6.80923	28.8611	5.03053	0.430988	1.96463
Cs1g21610	28	146	58	6	4	1.62393	8.55273	3.19906	0.334647	0.214949	0.161632	-3.97205
Cs1g21630	17	25	15	70	53	0.356323	0.520768	0.312239	1.34371	0.975778	0.0782694	1.67598
Cs1g21640	458	596	664	247	259	8.83615	11.6965	12.7748	4.74774	5.00079	0.00137272	-1.19906
Cs1g21650	15	6	11	13	18	0.73836	0.335163	0.548405	0.61235	0.834601	0.830374	0.521494
Cs1g21660	108	55	0	189	278	8.7316	4.51423	0.000121524	14.9767	21.8254	0.0104787	2.09101
Cs1g21670	106	163	128	142	112	2.32449	3.60538	2.81619	2.99082	2.32106	0.952129	-0.0788989
Cs1g21680	14	8	40	24	9	1.22043	0.77579	3.47199	2.11573	0.842143	0.929703	-0.346
Cs1g21690	290	262	357	168	295	19.3225	18.0646	24.4167	11.8105	22.8159	0.505194	-0.408958
Cs1g21700	997	1014	940	1126	955	28.3264	29.158	26.6451	32.8007	28.138	0.917123	0.0624463
Cs1g21710	2	21	4	4	5	0.0341847	0.344233	0.0733554	0.065494	0.0874705	0.845309	-1.02208
Cs1g21720	42	55	40	28	13	1.46116	1.97668	1.43311	0.974969	0.450232	0.325313	-1.17338
Cs1g21740	30	85	53	35	55	0.962486	2.64123	1.65925	1.10123	1.66957	0.834338	-0.33755
Cs1g21750	466	679	573	514	307	6.98355	10.2272	8.60641	7.77998	4.71452	0.389003	-0.499397
Cs1g21760	25	105	48	20	19	0.949164	3.76809	1.63629	0.71247	0.639632	0.446211	-1.62679
Cs1g21770	1438	1479	1329	1230	935	28.986	28.9899	26.3744	26.1607	20.3338	0.337154	-0.405121
Cs1g21800	1243	1061	1029	939	999	42.1628	36.1252	34.5437	30.5825	31.7587	0.666905	-0.21569
Cs1g21810	297	180	203	457	358	9.11289	5.54699	6.31628	13.441	10.3559	0.0657039	0.829402
Cs1g21820	2767	2091	1609	2009	2249	80.1355	61.2624	47.2273	61.4369	69.7968	0.968114	-0.0352148
Cs1g21830	4762	4938	4884	3399	2711	212.903	224.664	214.385	152.017	117.828	0.114957	-0.688942
Cs1g21850	97	73	102	141	127	3.90627	2.97672	4.16928	5.62249	4.96704	0.490526	0.54479
Cs1g21870	1005	827	912	906	1101	45.9397	38.8411	42.794	41.5467	50.3306	0.832913	0.114824
Cs1g21880	2789	2149	2362	2568	1993	70.9212	54.2942	60.1322	63.0339	48.458	0.858181	-0.111386
Cs1g21890	1130	926	948	431	368	32.4639	26.7144	26.955	12.1714	10.2569	1.33994e-05	-1.34366
Cs1g21900	1338	1357	1259	820	984	43.1625	44.3964	40.8914	25.0811	28.3163	0.132977	-0.56635
Cs1g21910	1873	1462	1638	2436	2405	103.88	82.6731	90.7935	127.916	123.259	0.176258	0.5278
Cs1g21920	273	157	222	791	692	6.82179	3.9621	5.58841	19.1518	16.5778	7.21665e-08	1.75296
Cs1g21930	285	382	310	322	343	7.68782	10.8089	8.51882	8.28675	7.42714	0.990049	0.0102777
Cs1g21940	58	56	49	78	70	3.08658	3.03866	2.59668	4.21406	3.69553	0.693091	0.42739
Cs1g21950	11170	9936	9202	8145	7508	382.437	342.491	317.727	271.306	252.776	0.533207	-0.386472
Cs1g21960	1142	750	829	1647	1960	15.1534	9.86726	10.9746	21.0944	24.1674	0.00170001	0.973756
Cs1g21970	1862	1931	1805	2054	897	29.0245	30.6012	28.1517	31.627	13.7588	0.638308	-0.356332
Cs1g22000	14	85	37	10	4	0.464538	2.70085	1.14166	0.316482	0.137711	0.330578	-2.7157
Cs1g22010	432	321	270	422	383	12.1247	9.18451	7.60404	11.3085	10.1	0.720699	0.222148
Cs1g22020	3427	2233	2456	2548	1899	168.772	113.189	121.355	124.43	92.4691	0.623356	-0.299958
Cs1g22030	1855	1816	1737	1925	2106	26.63	25.9527	24.92	27.1252	29.635	0.798124	0.142021
Cs1g22050	102	301	214	285	97	4.86086	14.6717	9.98652	13.8682	4.68784	0.962677	-0.126641
Cs1g22060	522	498	584	975	683	12.4057	11.7015	13.8167	22.6595	15.7006	0.107563	0.613982
Cs1g22080	979	854	886	950	1177	24.7206	20.5204	21.5359	26.1783	38.0664	0.662758	0.211725
Cs1g22090	1005	949	880	911	925	14.135	13.1821	12.2477	12.7913	12.8765	0.927733	-0.059915
Cs1g22100	402	388	365	414	456	8.74301	8.59447	7.80921	8.81439	9.65632	0.805185	0.157272
Cs1g22110	540	558	583	531	470	13.2692	13.8521	14.5325	13.0947	12.0185	0.755833	-0.182022
Cs1g22120	2204	3113	1508	1091	943	59.3218	83.8397	40.0895	38.6997	38.0869	0.142181	-1.17973
Cs1g22160	98	111	119	118	111	11.144	13.0155	13.5976	13.2578	12.221	0.966566	0.0469524
Cs1g22170	110	194	171	178	202	14.6966	25.2622	22.6053	23.328	27.6249	0.761785	0.242048
Cs1g22180	190	180	166	111	123	4.99921	4.81853	4.4043	2.82991	3.11091	0.363418	-0.629519
Cs1g22190	1621	1358	1459	1758	2253	40.0999	34.6432	36.7537	40.3472	51.0872	0.306649	0.420032
Cs1g22200	870	697	692	641	546	24.7905	20.2819	19.833	17.9881	15.2828	0.416117	-0.361205
Cs1g22230	889	747	823	988	779	16.8598	14.4632	15.6346	18.3343	14.2866	0.87605	0.0899784
Cs1g22240	128	159	151	194	313	7.84857	10.2025	9.28789	11.5105	18.4273	0.160649	0.775431
Cs1g22270	370	341	347	424	465	13.3984	12.7202	13.5002	18.4654	21.003	0.564942	0.314944
Cs1g22280	773	839	863	500	405	15.7827	17.1819	17.6497	9.93305	8.01083	0.010527	-0.885573
Cs1g22290	914	1056	779	909	919	21.9004	26.3252	18.77	23.6671	28.4007	0.976899	-0.0224222
Cs1g22300	35	57	64	55	81	0.894327	1.4182	1.25176	1.56067	2.88716	0.749637	0.365129
Cs1g22310	24	48	23	20	20	0.611184	1.23594	0.77798	0.533299	0.491323	0.681156	-0.682607
Cs1g22320	680	556	448	507	650	39.7715	32.4713	26.1676	28.8329	36.5489	0.97102	0.0254827
Cs1g22330	331	349	366	277	210	14.8743	15.5639	16.4478	12.4021	9.38332	0.318464	-0.536853
Cs1g22350	622	589	471	521	443	26.0948	20.845	23.4144	26.5572	22.7548	0.665569	-0.235962
Cs1g22360	68	54	51	78	97	7.00124	5.68107	5.28743	7.86169	9.52925	0.536264	0.583265
Cs1g22380	25	15	7	35	16	0.559919	0.352681	0.175217	0.791977	0.357565	0.695274	0.689324
Cs1g22430	169	176	185	91	107	9.26366	9.69594	10.1014	4.79831	5.50906	0.188196	-0.855195
Cs1g22440	4	14	12	19	15	1.57549	5.46617	4.50383	7.21093	5.57013	0.740436	0.74345
Cs1g22450	413	1068	522	1290	952	24.8102	65.7181	32.0992	78.5215	59.174	0.399782	0.72766
Cs1g22470	81	31	41	1	18	2.61104	0.93163	1.47987	0.0645582	0.536205	0.111587	-2.44336
Cs1g22480	862	921	739	589	716	27.861	30.1052	23.3474	24.7619	32.1735	0.370186	-0.384554
Cs1g22490	245	272	214	175	213	2.53405	2.83787	2.21559	1.76022	2.11638	0.622095	-0.347951
Cs1g22500	66	105	124	242	192	1.16571	1.7534	2.10214	3.8251	3.00004	0.0440245	1.12107
Cs1g22510	113	144	137	156	165	4.32525	5.57159	5.25273	5.9151	6.45644	0.749736	0.269392
Cs1g22520	4	18	9	12	28	0.208473	0.919462	0.472364	0.566452	1.27058	0.637189	0.929438
Cs1g22540	50	268	1230	73	203	1.97379	10.7288	48.0101	2.8387	7.79448	0.713375	-1.93108
Cs1g22590	190	233	288	81	44	24.2898	30.0877	36.7779	10.6887	5.79731	0.000153186	-1.94243
Cs1g22600	1873	1798	1834	1928	2235	47.1652	45.8771	46.6297	47.0617	54.5303	0.763438	0.162633
Cs1g22610	196	332	216	178	244	6.43143	11.0191	7.00103	5.97652	7.91912	0.771546	-0.253465
Cs1g22620	20115	14449	14580	9515	13572	509.172	358.76	373.098	291.654	407.011	0.391074	-0.523261
Cs1g22630	194	231	243	220	502	5.65587	6.995	7.01794	6.41413	14.2805	0.498887	0.675812
Cs1g22640	4482	3563	3617	7027	11531	106.611	83.0317	87.8331	184.456	349.113	0.0281919	1.23619
Cs1g22650	24	21	30	46	75	1.48211	1.32965	1.83873	2.83739	4.52419	0.201179	1.25444
Cs1g22660	896	807	749	573	1005	26.7584	24.8261	22.4629	18.5926	34.2355	0.935135	-0.0702589
Cs1g22670	1267	1242	1259	1236	1036	59.4931	58.5978	58.8982	55.8332	46.2359	0.762328	-0.163572
Cs1g22710	1460	1342	1353	1924	2296	19.8407	18.1835	18.4037	24.725	28.7887	0.110617	0.588313
Cs1g22730	4897	5235	4405	4020	4120	25.1134	27.1366	22.8612	20.7436	21.6401	0.647484	-0.270503
Cs1g22740	267	214	226	310	324	9.77048	8.84348	9.15205	12.1237	12.0564	0.485264	0.409363
Cs1g22760	919	956	885	936	1044	20.9193	22.9315	20.6277	25.1034	30.0905	0.879666	0.0866287
Cs1g22770	118	121	128	184	374	3.14172	3.21218	3.43554	4.65308	9.19541	0.166386	1.16889
Cs1g22780	476	352	414	477	391	15.775	12.0333	13.9237	15.302	12.3425	0.946307	0.0501168
Cs1g22790	2351	1731	2140	1148	1033	55.6866	41.6312	50.7051	26.0581	23.0393	0.00566665	-0.945693
Cs1g22800	774	753	852	891	992	22.9637	18.9495	22.853	34.1638	46.1038	0.632096	0.228108
Cs1g22830	192	209	164	250	281	7.12792	7.49651	5.96199	8.71467	9.38679	0.434936	0.476554
Cs1g22880	1167	1185	1033	936	835	16.3416	16.1631	14.2205	13.5966	12.0121	0.390896	-0.368113
Cs1g22890	4	15	20	16	4	0.168809	0.466818	0.582231	0.53975	0.113858	0.919722	-0.400099
Cs1g22900	1627	1991	1732	1426	1397	17.9923	21.3236	19.0837	16.1006	15.7787	0.430046	-0.356736
Cs1g22910	299	392	386	388	428	9.42115	12.6988	12.2421	11.9371	12.9947	0.798124	0.164351
Cs1g22920	939	972	899	1007	926	22.3106	22.0886	19.9456	38.186	38.7715	0.966365	0.0264359
Cs1g22930	711	770	750	676	665	33.2661	35.6876	34.7629	30.8415	30.1549	0.759428	-0.16868
Cs1g22940	981	568	532	967	1995	33.7546	19.8922	18.376	32.9626	68.6628	0.273636	1.07657
Cs1g22970	2433	1937	1922	2239	2559	94.6501	77.7853	74.7041	85.1494	95.4566	0.748249	0.175578
Cs1g23000	239	200	218	142	178	8.51444	7.26274	7.76776	4.99366	6.24918	0.488333	-0.471846
Cs1g23030	177	140	186	177	247	4.49352	3.59456	4.71346	4.42848	6.40738	0.663144	0.318856
Cs1g23050	373	322	356	299	257	24.6258	20.6704	24.8333	19.5646	15.0375	0.556349	-0.352138
Cs1g23060	1298	912	1153	1754	1677	46.2653	32.6792	41.09	59.8144	56.2343	0.0984692	0.595597
Cs1g23070	550	504	476	490	450	10.8618	9.90701	9.45343	9.43998	8.68903	0.830374	-0.136192
Cs1g23090	11	45	25	13	6	0.327213	1.3283	0.751605	0.397794	0.208016	0.437851	-1.52749
Cs1g23110	18	0	0	36	0	0.913946	0.0175171	0.000909694	1.80954	0.00352244	0.726546	1.58182
Cs1g23120	202	160	186	192	186	16.7807	12.7223	14.8865	15.2617	14.0189	0.974511	0.0306664
Cs1g23150	96	56	52	79	54	10.9215	7.17018	5.2932	9.315	6.20326	0.984532	-0.0479621
Cs1g23160	246	974	270	156	81	13.11	54.6651	14.2907	8.30261	4.19914	0.458457	-2.0868
Cs1g23180	44	43	65	46	16	12.8653	13.1185	19.8086	13.2207	4.57793	0.556133	-0.727391
Cs1g23200	159	144	260	118	37	7.51739	7.03168	12.3632	5.48089	1.76	0.180967	-1.29473
Cs1g23210	124	78	104	43	67	4.1505	2.29899	3.07666	1.3209	1.85619	0.270837	-0.909862
Cs1g23220	397	346	386	359	392	12.5537	11.0155	12.1262	11.4119	12.5518	0.984967	-0.0221905
Cs1g23270	1087	1184	1147	1026	973	13.5997	14.8917	14.4812	12.567	11.9565	0.682395	-0.208114
Cs1g23280	78	68	80	30	53	1.73935	1.5005	1.73578	0.653423	1.14762	0.361367	-0.880184
Cs1g23290	19	22	32	28	28	1.63861	1.89842	2.71586	2.33697	2.30618	0.924199	0.18163
Cs1g23300	96	97	79	58	62	4.62814	4.65057	3.8491	2.78286	2.823	0.520279	-0.614194
Cs1g23320	578	568	509	581	835	16.0875	16.0131	13.6953	15.2981	21.3816	0.445661	0.340674
Cs1g23330	928	1073	995	898	789	13.8107	16.1769	14.8976	12.9915	11.2892	0.580948	-0.262782
Cs1g23350	895	681	772	664	1068	8.72101	6.18609	7.69989	8.80998	14.8628	0.852444	0.126832
Cs1g23380	727	792	781	791	671	43.4022	48.0687	46.2138	47.9646	40.4612	0.88896	-0.0877876
Cs1g23390	1191	836	930	1267	1113	25.6171	18.2619	19.7985	26.5478	22.8223	0.584185	0.254141
Cs1g23400	2433	2011	2033	1829	1457	83.7917	70.3657	70.4307	60.9055	48.2214	0.348793	-0.41191
Cs1g23410	1692	1370	1490	1906	1522	128.726	111.722	115.272	143.217	112.465	0.768808	0.157795
Cs1g23420	2066	2243	1886	1984	1870	50.5653	55.63	46.4365	54.6527	55.9891	0.845309	-0.118532
Cs1g23430	84	97	162	85	50	1.57016	1.91304	3.08871	1.64698	0.969699	0.432789	-0.780684
Cs1g23440	265	184	260	281	234	22.2272	14.2316	21.6603	26.0422	24.4983	0.897963	0.105404
Cs1g23450	51693	44080	35644	26265	13889	932.749	800.687	641.414	460.784	239.273	0.0487262	-1.1422
Cs1g23460	445	318	440	535	646	35.8612	25.7915	35.2573	41.1921	48.3794	0.203511	0.539275
Cs1g23470	12	10	2	26	37	0.626922	0.518789	0.115578	1.29327	1.77085	0.163038	1.96182
Cs1g23480	4	1	11	28	15	0.271501	0.0706464	0.698772	1.74026	0.915752	0.280421	1.9896
Cs1g23490	9	8	26	137	18	0.598201	0.604	1.70545	8.78176	1.08309	0.425856	2.41481
Cs1g23500	207	179	273	170	197	3.59181	3.1028	4.69937	2.89172	3.31778	0.720197	-0.27969
Cs1g23520	2904	2562	3047	2449	2443	47.587	42.949	50.322	40.6692	40.9825	0.670578	-0.233379
Cs1g23530	1258	935	1009	875	681	30.7872	22.7189	23.893	22.9001	19.1836	0.229205	-0.473756
Cs1g23535	1245	1389	1153	1219	1338	11.0296	13.7787	12.2434	18.0624	25.119	1	-0.000731121
Cs1g23550	3027	2551	2817	2426	2259	71.2237	60.4767	66.9924	55.4968	51.7254	0.599777	-0.275049
Cs1g23570	202	257	213	285	293	15.758	20.0974	16.625	21.494	21.3152	0.58129	0.348089
Cs1g23590	387	566	473	310	131	30.0931	44.4145	37.0219	23.9121	10.0042	0.0440923	-1.12668
Cs1g23600	1552	3873	1784	2709	8109	46.6291	118.361	53.2907	79.449	234.989	0.469692	1.1485
Cs1g23610	57	34	64	134	86	2.11705	1.29389	2.35344	4.93769	3.14629	0.153564	1.0719
Cs1g23620	305	247	249	243	230	17.4634	13.3844	14.4531	13.8202	12.8753	0.80273	-0.193087
Cs1g23630	836	632	955	1414	2091	42.3126	32.8067	48.6277	70.6232	102.914	0.01766	1.0976
Cs1g23640	1862	2214	2235	4387	4490	44.4138	54.0066	53.2631	100.026	99.6666	0.00197542	1.05736
Cs1g23650	380	443	400	457	408	9.58777	11.8705	10.5879	11.2423	9.4321	0.926121	0.066164
Cs1g23680	777	589	554	895	868	46.7484	36.6218	34.5571	55.3882	54.2017	0.262677	0.444269
Cs1g23690	487	400	413	567	745	11.0578	9.07442	9.37229	12.2254	15.8987	0.147541	0.579408
Cs1g23700	530	597	625	632	512	16.2153	18.6232	19.2631	22.1947	20.6036	0.94783	-0.0492519
Cs1g23710	118	195	94	0	161	3.09255	5.26836	2.49422	0.000233765	4.12045	0.72025	-0.775594
Cs1g23720	469	423	462	785	376	13.1809	12.0298	12.9477	21.3918	10.0568	0.704305	0.345453
Cs1g23730	1462	1733	1529	1255	1150	39.7548	42.4532	42.9349	56.3269	56.0531	0.338058	-0.408197
Cs1g23750	708	606	632	755	622	26.0244	23.1306	23.3079	27.291	22.5632	0.912673	0.0677894
Cs1g23780	1487	1268	1192	2114	2606	36.3908	32.0499	29.6437	56.5633	72.3685	0.014203	0.824434
Cs1g23790	299	429	503	247	267	7.8233	11.4817	13.1088	6.36744	6.81064	0.202941	-0.696089
Cs1g23800	24	40	26	14	44	0.354797	0.60317	0.421271	0.225672	0.703099	0.991992	-0.0705111
Cs1g23810	1495	1408	1402	1346	995	44.413	40.8668	44.9733	49.0978	39.9682	0.494424	-0.31218
Cs1g23820	938	1135	951	1607	1687	25.9226	29.632	25.0989	44.0309	47.1291	0.0443834	0.688987
Cs1g23830	874	756	812	554	766	19.0929	16.4261	17.5796	12.0513	16.5436	0.480569	-0.321814
Cs1g23840	7940	6728	6526	9509	11745	181.428	157.904	154.555	230.819	288.99	0.269146	0.570406
Cs1g23850	126	169	119	57	78	4.33265	5.90271	4.1204	1.87292	2.55808	0.130586	-1.05144
Cs1g23860	966	1227	1010	938	920	33.2526	43.2162	35.5704	38.6119	40.023	0.66147	-0.220082
Cs1g23910	1075	1071	1241	1660	1305	27.1668	26.9761	27.3832	39.6566	29.7928	0.365871	0.373899
Cs1g23930	5244	4561	4913	3181	4443	73.8259	66.4963	71.4348	44.9094	64.3629	0.472361	-0.383301
Cs1g23940	2611	2192	2062	2327	1833	153.424	129.034	122.747	130.017	95.4804	0.789503	-0.15541
Cs1g23960	44	61	75	88	94	1.47783	2.04925	2.49686	2.858	2.96033	0.528845	0.579833
Cs1g23970	13	18	22	11	16	0.26564	0.428394	0.451034	0.272059	0.375067	0.88777	-0.409663
Cs1g23980	6775	6783	5523	7623	9297	114.7	120.443	94.5517	127.052	154.706	0.484379	0.392775
Cs1g23990	686	3037	966	548	226	20.6439	91.8783	29.2407	15.9874	6.55372	0.461677	-2.03342
Cs1g24000	82	162	106	58	58	1.30066	2.56135	1.68025	0.90509	0.903986	0.208505	-1.0286
Cs1g24005	59	68	86	90	96	4.44503	5.14091	6.13685	6.41176	6.74079	0.71255	0.368919
Cs1g24010	177	55	78	99	135	5.91173	1.66476	2.39995	3.03108	4.28188	0.919604	0.163732
Cs1g24020	4612	5421	5192	3230	2871	68.4388	81.0817	77.9815	45.9468	40.4323	0.0802951	-0.753712
Cs1g24030	179	268	215	159	69	4.43779	6.81257	5.30194	4.0375	1.74619	0.116852	-0.971362
Cs1g24040	4221	2852	2748	3791	5057	123.199	84.0728	80.4179	104.328	133.329	0.419183	0.416695
Cs1g24060	583	899	721	1516	807	26.1125	41.9219	33.6106	68.614	36.8136	0.434128	0.642532
Cs1g24070	177	205	166	292	307	27.7099	35.8524	23.1713	40.7694	36.2858	0.188836	0.694253
Cs1g24080	405	320	391	362	461	5.91812	4.77339	5.84014	5.15856	6.45286	0.849066	0.126436
Cs1g24090	194	188	196	249	269	12.9268	12.9398	12.5984	16.2147	15.594	0.521621	0.407651
Cs1g24100	583	699	746	551	486	8.40384	10.7609	12.0007	7.04287	6.35355	0.36524	-0.40243
Cs1g24120	191	259	240	242	319	4.18148	5.75629	5.53572	5.34797	8.47669	0.693156	0.265877
Cs1g24140	329	313	286	338	372	14.0834	13.3973	12.1627	13.6088	14.725	0.788111	0.179923
Cs1g24150	224	230	366	176	249	3.54511	3.77432	5.81385	2.69368	3.7409	0.639846	-0.384537
Cs1g24170	86	94	58	164	211	3.35919	3.7322	2.28198	6.27908	8.08306	0.0370497	1.22242
Cs1g24180	809	792	711	800	552	28.0342	27.5341	24.6491	29.5741	20.0711	0.687626	-0.207055
Cs1g24190	172	140	174	228	275	6.58331	5.50944	6.55599	8.74872	10.413	0.292857	0.615319
Cs1g24200	95	171	215	102	101	2.43273	4.25679	5.27156	2.61613	2.48672	0.472361	-0.68144
Cs1g24210	37	45	40	35	40	1.42851	1.78266	1.54358	1.31042	1.49548	0.951087	-0.13666
Cs1g24220	240	288	354	73	152	5.36616	6.51991	7.8678	1.63531	3.39132	0.00412321	-1.40758
Cs1g24225	311	195	269	226	312	58.055	36.941	40.5367	30.6475	39.289	0.962446	0.0396759
Cs1g24230	1722	1502	1526	1440	1764	35.6781	30.8237	31.6636	28.5048	34.3675	1	-0.00198365
Cs1g24240	97	98	129	206	83	2.37092	2.40647	3.15289	4.77298	1.91675	0.737333	0.401557
Cs1g24250	19	34	7	31	45	0.589677	1.02845	0.232182	0.951708	1.40764	0.494644	0.907514
Cs1g24260	735	721	782	458	391	30.027	29.6021	32.0237	14.4465	9.84489	0.0208774	-0.832364
Cs1g24270	87	90	80	71	52	1.53796	1.60117	1.43386	1.23614	0.919437	0.632096	-0.496419
Cs1g24280	323	258	260	393	399	21.9772	17.6025	16.5445	22.6889	22.8792	0.353113	0.480205
Cs1g24290	397	365	383	261	265	13.5876	13.5255	13.4618	8.71217	11.6939	0.279402	-0.556136
Cs1g24300	2267	2534	2081	1252	1038	37.4235	41.8464	34.3944	20.2264	16.7468	0.00265796	-1.02108
Cs1g24310	646	574	635	521	556	53.7414	48.3453	53.2814	40.303	38.5937	0.686056	-0.218444
Cs1g24330	2705	2563	1994	2535	2402	120.797	116.548	88.7504	119.512	126.661	0.988646	0.0102633
Cs1g24340	376	471	410	407	370	16.6932	20.7872	18.2693	17.3956	15.5901	0.854887	-0.128382
Cs1g24350	801	659	695	848	906	6.27707	5.23651	5.50784	6.72077	7.35859	0.556193	0.269403
Cs1g24360	30	17	40	26	37	0.668973	0.386908	0.879475	0.542393	0.745527	0.957531	0.0989343
Cs1g24370	1672	1850	1245	1033	1094	37.8667	42.8521	27.1692	20.8999	22.6455	0.112514	-0.5977
Cs1g24380	1213	992	1007	902	848	35.6437	29.8202	30.4844	26.3109	26.0729	0.492538	-0.309295
Cs1g24390	23	18	60	124	29	0.861733	0.716069	1.95276	4.69174	1.06743	0.588402	1.16395
Cs1g24410	859	808	862	1115	1245	43.7884	39.4817	41.9271	52.3133	44.047	0.219938	0.465977
Cs1g24440	468	1286	1527	211	41	16.2023	44.0328	51.9592	7.69511	1.53153	0.0308426	-3.13808
Cs1g24470	874	1082	955	1055	1046	16.9476	20.6538	18.7818	19.1487	19.0747	0.864534	0.0950263
Cs1g24490	16	55	33	55	34	0.545621	1.83515	1.1057	1.79901	1.12226	0.81016	0.339464
Cs1g24500	124	109	74	370	472	3.21246	2.84191	1.90203	9.59164	12.2066	4.3279e-07	2.02275
Cs1g24510	169	204	122	117	123	5.86681	7.20816	4.23838	3.90772	4.02242	0.534753	-0.47786
Cs1g24520	712	854	983	648	573	12.1601	14.6652	16.8959	10.7586	9.53108	0.210582	-0.496905
Cs1g24530	255	248	290	324	358	11.5525	11.1477	12.9826	14.1795	15.1692	0.554621	0.347786
Cs1g24550	257	220	212	194	221	7.04645	6.10778	5.80326	5.29512	5.98238	0.845309	-0.164944
Cs1g24580	162	120	134	138	157	5.33187	3.93838	4.42087	4.37247	4.91584	0.94561	0.0707308
Cs1g24600	99	103	127	102	98	1.79972	1.83915	2.23549	1.69287	1.61194	0.901603	-0.152951
Cs1g24610	69	85	95	66	53	1.77963	2.22491	2.47127	1.63493	1.29005	0.634765	-0.500055
Cs1g24620	938	829	918	1272	1459	18.4057	16.2002	17.993	23.9305	26.9741	0.0962975	0.590355
Cs1g24630	22	32	24	42	24	0.717031	1.09092	0.849191	1.45218	0.895426	0.842248	0.325282
Cs1g24650	234	187	216	138	146	12.0169	9.99444	11.1453	6.91712	7.36353	0.35657	-0.599121
Cs1g24660	237	245	266	296	243	10.8755	11.3138	12.1445	13.4797	10.9301	0.909255	0.0931101
Cs1g24680	487	415	455	410	366	28.7534	23.1882	28.707	28.374	26.3559	0.687676	-0.239808
Cs1g24690	863	659	717	736	833	26.8566	19.4227	22.0266	24.846	27.8403	0.932036	0.0535525
Cs1g24700	759	592	667	414	276	18.2579	14.5584	16.2136	8.43986	5.2343	0.00656406	-0.98097
Cs1g24720	11	7	17	20	25	0.577808	0.419382	0.941715	1.02456	1.28688	0.613604	0.92676
Cs1g24730	95	226	164	480	108	1.30312	3.11634	2.25762	6.46701	1.46363	0.667302	0.843908
Cs1g24740	5678	9143	10417	7925	7163	297.022	481.988	546.705	401.083	361.795	0.829662	-0.178271
Cs1g24760	437	422	418	416	361	25.9491	25.2957	25.0569	24.0104	20.8351	0.82244	-0.150434
Cs1g24780	55	45	58	94	45	2.98438	2.47045	3.15831	4.9738	2.37264	0.737925	0.382323
Cs1g24790	762	714	786	695	751	18.3566	15.6293	16.0431	18.086	22.2759	0.901945	-0.0798024
Cs1g24800	1551	1757	1479	1453	1433	27.7382	31.8891	26.9402	25.6552	25.2664	0.767005	-0.164089
Cs1g24810	100	104	65	74	123	2.18472	2.30709	1.42131	1.61377	2.64599	0.919524	0.116812
Cs1g24820	92	100	119	172	145	1.52863	1.70047	1.96641	2.83714	2.39677	0.410947	0.592885
Cs1g24830	523	473	504	616	585	45.3322	41.1993	43.5078	51.1218	48.4733	0.633828	0.245489
Cs1g24840	35	54	118	61	41	2.53303	3.97156	8.31608	4.24296	2.75764	0.823933	-0.458523
Cs1g24850	122	109	124	184	213	4.74946	4.29971	4.87331	6.79212	7.66449	0.24361	0.727016
Cs1g24860	40	21	28	38	71	1.6929	0.891422	1.17275	1.53316	2.82336	0.436723	0.859151
Cs1g24870	557	608	550	430	566	21.3011	24.4384	19.7581	31.4666	46.1197	0.694628	-0.218611
Cs1g24880	77	278	143	121	39	3.50154	12.7627	6.46011	5.50122	1.73994	0.584481	-1.0727
Cs1g24890	39	81	41	99	102	1.20091	2.4744	1.25369	2.99552	3.13067	0.274857	0.88516
Cs1g24930	299	442	391	299	381	11.2297	17.3701	14.7262	11.5206	14.5744	0.806896	-0.170909
Cs1g24950	2323	2635	2369	1897	3352	66.0216	77.7509	67.8066	53.3028	92.8426	0.911804	0.0835624
Cs1g24960	511	506	521	456	403	10.3766	10.2658	10.8497	9.84509	8.61569	0.618439	-0.274247
Cs1g24970	3036	2930	2622	2983	2985	24.3022	23.616	21.0413	23.7246	23.7301	0.951144	0.0413289
Cs1g24980	1262	936	1205	1514	1881	57.4048	41.7017	55.8419	71.1763	90.887	0.123389	0.562551
Cs1g24990	2126	2224	1998	1571	1680	21.5529	22.9133	20.4587	15.5484	16.7175	0.367618	-0.399478
Cs1g25010	426	453	465	292	302	21.0883	24.0571	23.7539	12.9517	11.7406	0.193593	-0.61248
Cs1g25020	1020	1376	1193	1243	1127	33.3603	45.0366	39.2913	40.7625	40.5594	0.964706	-0.0333404
Cs1g25040	1066	3666	1290	758	330	62.1015	216.68	76.0956	43.8496	19.1747	0.397396	-1.90278
Cs1g25050	103	134	115	150	119	1.31378	1.69299	1.4493	1.92116	1.51728	0.852626	0.177787
Cs1g25080	746	824	703	713	665	46.3662	52.0091	43.659	41.6784	38.0798	0.778355	-0.1559
Cs1g25100	2	3	2	25	7	0.0915293	0.136046	0.0914785	1.07252	0.314246	0.257787	2.76018
Cs1g25110	403	363	454	328	343	37.4903	33.7813	41.8652	31.6906	32.401	0.618713	-0.296975
Cs1g25115	150	75	55	256	307	20.9197	10.9371	6.82407	33.8859	39.4784	0.000963376	1.57727
Cs1g25120	10739	9342	13750	3554	3925	360.906	321.467	457.966	116.439	125.604	0.000118243	-1.61243
Cs1g25130	3577	2858	2836	2952	3534	37.6993	31.8444	30.1146	30.9547	34.6987	0.940885	0.0511693
Cs1g25140	174	186	209	274	344	3.37843	3.71633	4.06189	5.15504	6.38577	0.190149	0.684039
Cs1g25150	131	259	278	220	138	6.48665	13.4566	13.9401	10.7281	6.6788	0.76549	-0.335781
Cs1g25180	15	23	15	32	45	0.373719	0.564924	0.376026	0.76378	1.05229	0.390431	1.10376
Cs1g25190	1308	1323	1374	1424	1153	58.3283	59.0968	60.4645	61.4816	48.3803	0.913548	-0.0699904
Cs1g25200	183	167	201	200	153	12.0321	12.5652	11.725	10.4003	7.43243	0.946017	-0.0762296
Cs1g25210	9033	7847	8523	7884	6990	376.242	338.194	358.336	335.218	305.001	0.772994	-0.205761
Cs1g25220	245	211	283	190	213	11.2986	9.80567	13.0846	8.4179	9.25092	0.6677	-0.309453
Cs1g25230	670	679	700	777	661	21.79	22.1794	22.7723	25.2283	21.649	0.929498	0.0551912
Cs1g25240	513	449	450	584	557	12.7242	10.5083	10.9913	14.272	14.424	0.618986	0.259104
Cs1g25250	1120	887	810	872	675	164.466	138.352	123.388	127.005	99.2168	0.513608	-0.297043
Cs1g25260	693	692	690	700	852	14.8806	15.0525	14.9552	14.35	17.3504	0.782956	0.146593
Cs1g25280	55	69	53	115	46	1.8398	2.32566	1.80235	3.97445	1.64146	0.719006	0.430646
Cs1g25300	4277	3896	3784	3188	3316	17.9757	16.2799	15.8808	14.8071	16.9197	0.562314	-0.312135
Cs1g25420	1642	1589	1526	1561	1494	37.0972	36.1559	34.8579	34.4383	32.9584	0.911564	-0.0726272
Cs1g25430	360	291	359	318	410	8.61148	6.96403	8.58641	7.37484	9.38419	0.898742	0.0933101
Cs1g25480	648	680	653	866	812	63.397	70.2659	64.7122	85.02	78.4201	0.453091	0.326471
Cs1g25500	258	472	490	423	373	5.1973	9.64338	9.83834	8.45049	7.44803	0.966365	-0.0521988
Cs1g25510	30507	24213	22577	14571	10298	1051.2	839.068	771.218	480.33	343.043	0.044121	-1.06834
Cs1g25520	362	824	521	248	255	17.1863	40.6889	24.6549	11.9761	12.1651	0.230819	-1.1986
Cs1g25530	1	56	51	3	22	0.0613704	2.07866	2.08526	0.201517	0.780272	0.618713	-1.55364
Cs1g25540	106	328	205	46	74	3.9795	12.7311	7.70114	1.76893	2.86381	0.194393	-1.85013
Cs1g25550	460	380	330	389	436	15.7139	12.4928	11.8721	12.9662	13.0627	0.932436	0.0629128
Cs1g25580	273	245	265	179	228	9.09033	8.17422	8.74223	5.84814	7.4606	0.571039	-0.378308
Cs1g25590	571	395	586	466	312	19.3098	12.8148	19.4275	14.2921	9.50616	0.4464	-0.42945
Cs1g25600	448	161	478	511	1036	64.2578	21.6879	64.055	68.4167	134.759	0.3126	1.07428
Cs1g25610	9	8	10	16	19	0.363967	0.323428	0.393977	0.601392	0.693418	0.665569	0.939747
Cs1g25620	1005	1031	1015	1131	1068	25.6101	26.4209	26.0882	28.5127	27.3665	0.867885	0.0935241
Cs1g25630	38	65	34	49	34	0.578538	0.986107	0.518678	0.727627	0.501243	0.936387	-0.156696
Cs1g25640	128	130	123	92	84	3.29396	3.45761	3.20244	2.37453	2.15008	0.512445	-0.548031
Cs1g25650	709	655	645	556	584	11.201	9.46455	9.75516	9.37466	10.5745	0.621677	-0.251243
Cs1g25690	1349	1256	1416	1112	1062	57.9506	54.4675	60.0715	48.2317	45.8775	0.47805	-0.321305
Cs1g25700	217	239	305	254	228	18.3307	22.2713	26.7502	21.257	19.549	0.921043	-0.0939421
Cs1g25720	4	27	6	3	0	0.1263	0.800598	0.191953	0.0996322	0	0.508945	-3.05722
Cs1g25730	127	138	146	62	61	5.09637	5.62655	5.91239	2.52016	2.54913	0.0881297	-1.17505
Cs1g25750	164	163	120	320	340	3.94462	4.07293	3.13846	8.99592	9.78795	0.0155805	1.12894
Cs1g25760	1203	1283	1284	1046	959	35.9681	39.124	38.9734	30.7196	28.1711	0.434538	-0.345159
Cs1g25780	513	507	523	1041	876	26.5259	26.1399	26.883	52.0698	42.8949	0.00673981	0.87928
Cs1g25800	1629	1488	1509	1334	1396	31.7228	29.3781	29.7442	24.1302	24.7266	0.712917	-0.194704
Cs1g25810	333	327	278	420	502	8.47636	8.59819	7.30587	10.7404	12.9475	0.250796	0.541349
Cs1g25830	365	315	363	232	807	13.8875	12.0146	13.7066	8.54996	28.8488	0.7113	0.558536
Cs1g25840	46	64	43	85	78	2.06503	2.8884	1.93928	3.73631	3.40072	0.48867	0.65727
Cs1g25850	321	213	282	348	160	7.84789	5.2576	6.83473	8.43728	3.81611	0.927176	-0.115688
Cs1g25860	1809	1709	1772	2433	2356	58.5173	57.8569	58.7822	76.1668	72.846	0.314615	0.422543
Cs1g25870	40	37	42	31	31	0.912298	0.855511	0.95385	0.672305	0.653965	0.819908	-0.374802
Cs1g25880	143	194	177	276	275	10.9956	13.6268	12.4248	22.1358	22.4571	0.226818	0.665299
Cs1g25900	435	599	493	562	423	15.0404	22.8178	18.0017	22.5194	18.1244	0.929181	-0.0667453
Cs1g25910	848	727	803	884	574	62.0634	53.2236	58.6603	65.5305	42.178	0.805324	-0.138767
Cs1g25920	489	455	386	617	683	20.1632	18.4671	15.6091	23.5467	25.6465	0.193313	0.533624
Cs1g25940	1020	1008	1011	464	679	19.8437	19.8365	19.8039	8.87737	12.9789	0.0131101	-0.845494
Cs1g25950	552	661	551	647	589	18.0174	21.981	18.0007	20.4558	18.1759	0.935135	0.0527431
Cs1g25970	24	20	13	13	12	0.897886	0.74524	0.491345	0.46947	0.418456	0.798077	-0.620944
Cs1g25990	529	446	486	426	464	11.498	9.77737	10.5476	8.87088	9.44456	0.815162	-0.148884
Cs1g26000	1654	1479	1345	2068	1857	45.8967	41.7527	38.4223	59.516	53.4008	0.377723	0.376707
Cs1g26030	290	322	408	253	246	16.5474	17.831	22.4323	13.666	13.7258	0.410006	-0.466686
Cs1g26040	3741	3795	3697	2132	2221	67.7866	63.3551	66.8165	53.9684	59.5869	0.0434464	-0.801799
Cs1g26050	502	461	473	607	614	18.7259	17.4486	17.547	22.3678	22.4179	0.484379	0.332169
Cs1g26070	306	703	1555	329	294	16.2171	37.9314	81.2851	17.0163	14.8029	0.527977	-1.48005
Cs1g26080	2763	2666	2423	2232	2191	22.6098	22.0061	19.9274	18.0345	17.8415	0.618713	-0.261644
Cs1g26100	1657	1414	1284	1172	1136	30.9878	27.6155	24.0064	23.9904	26.0843	0.430983	-0.349092
Cs1g26130	1572	1430	1375	1522	1863	63.265	58.803	55.4875	60.3157	72.6966	0.701208	0.195282
Cs1g26140	1389	1119	1244	894	770	59.8039	47.7069	53.2698	36.8608	30.9105	0.100666	-0.606261
Cs1g26150	60	79	73	80	78	5.02726	8.00749	8.09509	6.76301	8.55072	0.909255	0.140986
Cs1g26170	988	553	569	187	225	156.833	87.7746	91.2291	29.479	35.3818	0.0230847	-1.78848
Cs1g26180	1688	1385	1350	1037	889	81.941	67.5107	65.2237	48.7029	41.8661	0.0863933	-0.632315
Cs1g26190	5245	1891	3895	9517	13674	293.539	110.135	216.118	539.817	769.947	0.00245816	1.63927
Cs1g26200	568	489	531	805	975	16.3427	13.4601	15.0798	24.3246	29.4156	0.0341046	0.730594
Cs1g26210	350	240	294	273	261	37.4734	26.7439	31.7183	29.1936	28.4654	0.833475	-0.16027
Cs1g26250	247	175	204	235	267	7.6894	5.35779	6.42735	7.00424	7.96067	0.730754	0.248178
Cs1g26260	19	92	50	86	44	0.568683	2.66913	1.43874	2.45438	1.25064	0.88934	0.255441
Cs1g26280	746	1002	656	398	228	42.7735	60.9863	37.3431	22.4543	12.6641	0.00648452	-1.37425
Cs1g26320	656	649	666	473	521	16.7793	16.9751	17.1208	11.4521	12.728	0.34204	-0.421911
Cs1g26330	9	6	12	21	2	0.452205	0.310942	0.566268	0.999499	0.110895	0.912559	0.336781
Cs1g26350	344	296	529	665	893	10.8807	9.17662	16.3048	19.5976	26.3042	0.0364754	0.97841
Cs1g26360	86	47	42	45	35	1.86789	1.04714	0.930356	0.972279	0.757233	0.644903	-0.559912
Cs1g26370	4009	3260	3347	3362	2718	64.8621	52.9408	53.6059	52.6126	42.9851	0.676217	-0.237019
Cs1g26380	166	272	221	185	213	5.18333	8.65034	6.96028	7.22483	10.4452	0.852619	-0.163087
Cs1g26390	1711	1286	1398	1571	2177	32.7367	24.1498	25.9205	35.4094	52.2656	0.442884	0.336535
Cs1g26400	828	1155	973	1232	1163	28.1679	39.6028	32.8628	40.8623	37.9272	0.564942	0.261622
Cs1g26420	204	182	210	214	243	4.5526	4.12347	4.70401	4.69237	5.29148	0.814449	0.18257
Cs1g26430	5786	6170	5509	5110	4350	116.472	125.321	110.621	101.185	87.7956	0.587597	-0.318265
Cs1g26450	548	534	603	554	735	14.9506	14.741	16.4213	14.2615	18.5065	0.739792	0.178623
Cs1g26470	501	528	536	684	628	14.441	15.2337	15.5006	18.9258	17.2056	0.505233	0.311408
Cs1g26480	235	211	236	229	191	7.37731	6.65971	7.43785	7.06814	5.94179	0.88199	-0.133066
Cs1g26500	801	875	791	680	1066	21.2711	23.1091	21.2446	17.6477	25.8176	0.913121	0.0663722
Cs1g26510	2788	2733	2860	2254	2705	165.639	162.832	169.37	130.229	155.148	0.741618	-0.191552
Cs1g26520	212	228	215	214	270	9.75629	10.5744	9.87618	9.42877	11.6109	0.872217	0.128898
Cs1g26530	205	267	219	431	593	3.96642	5.13199	4.09421	8.04957	10.8943	0.0036746	1.13236
Cs1g26540	302	470	328	435	335	4.22996	6.70318	4.63015	6.4097	5.0709	0.947402	0.0511587
Cs1g26550	706	1085	777	911	614	22.8222	35.3514	25.6795	29.1187	20.0635	0.814449	-0.185896
Cs1g26560	174	160	162	203	226	4.72362	4.35003	4.41623	5.24878	5.73877	0.618262	0.356665
Cs1g26570	422	392	414	391	514	5.64051	5.41537	5.62941	5.87592	7.73477	0.845074	0.125233
Cs1g26580	670	614	717	759	902	21.8827	20.2845	23.5694	24.1552	28.4507	0.505233	0.296786
Cs1g26590	464	679	478	720	721	12.8415	18.1384	12.9293	21.5896	20.9485	0.354261	0.395649
Cs1g26600	1690	1629	1563	1365	1343	21.467	20.8152	19.9686	18.1769	18.1934	0.550464	-0.284022
Cs1g26610	688	971	975	935	876	25.6878	36.1775	36.4021	32.4861	29.4913	0.967604	0.024225
Cs1g26620	33	32	42	24	14	0.781637	0.764672	0.991594	0.548457	0.310656	0.520493	-0.927465
Cs1g26630	84	65	91	85	54	6.48752	5.29112	7.00632	6.21492	3.76205	0.863001	-0.221303
Cs1g26650	51	84	100	82	73	0.699001	1.1429	1.34045	1.064	0.925692	0.993186	-0.0366468
Cs1g26660	98	107	114	146	94	14.5268	15.9707	16.9289	21.467	13.6487	0.880019	0.155608
Cs1g26670	3000	2528	2473	3219	3561	49.3297	41.3997	40.7549	51.8238	56.7726	0.500247	0.327626
Cs1g26680	474	488	447	470	480	10.5111	10.8817	9.97528	10.1121	10.2367	1	-0.00264334
Cs1g26690	1260	1441	1404	1491	1590	21.6814	24.9113	24.1219	24.9396	26.3074	0.773935	0.151357
Cs1g26700	496	499	786	3221	2796	17.5663	17.7801	28.0011	108.046	94.0316	6.01155e-18	2.32096
Cs1g26710	951	742	1070	1290	1147	24.1949	19.0487	27.6909	32.8518	30.4208	0.344934	0.384787
Cs1g26720	876	867	881	1018	1091	27.5591	27.4611	27.7103	30.9597	32.6983	0.587374	0.25057
Cs1g26730	46	89	60	41	65	1.60564	3.49323	2.41642	1.43441	2.4475	0.811692	-0.315597
Cs1g26740	583	879	673	633	659	25.7878	38.9059	29.9355	27.5143	28.3173	0.776218	-0.159573
Cs1g26750	546	569	610	506	636	12.762	13.3404	13.9541	11.6949	14.3151	0.972381	-0.0299208
Cs1g26760	158	127	140	151	281	4.15534	3.62655	4.40122	5.3325	9.37738	0.41922	0.589006
Cs1g26770	844	891	894	768	835	26.6183	28.7675	28.3377	24.1924	27.8154	0.789806	-0.148209
Cs1g26780	1869	1743	1704	2430	2991	37.4791	35.0561	34.142	46.7823	57.2401	0.118593	0.59412
Cs1g26790	1564	1588	1435	1720	1957	24.0992	24.8555	21.4713	28.84	33.1439	0.609061	0.246913
Cs1g26810	621	757	1057	485	422	18.584	23.0345	31.392	14.3852	12.3492	0.155293	-0.860449
Cs1g26830	442	437	475	442	498	6.00163	5.90206	6.40783	5.7919	6.36077	0.955857	0.03898
Cs1g26840	253	267	287	347	402	18.132	19.2853	21.1119	24.3194	28.0941	0.390423	0.457596
Cs1g26850	113	60	103	54	97	2.08763	1.09089	1.91259	0.983507	1.76326	0.786631	-0.304356
Cs1g26860	809	704	958	903	1140	20.9935	18.1261	25.0691	23.1907	29.4739	0.508821	0.290631
Cs1g26870	728	721	764	902	912	27.2573	27.8304	29.4153	34.6658	36.6914	0.536239	0.278915
Cs2g01030	532	539	494	515	782	14.8482	16.4655	16.6407	14.5899	22.155	0.537194	0.29441
Cs2g01050	5249	4111	4402	7439	8750	227.155	179.256	191.41	319.146	382.506	0.0639245	0.800759
Cs2g01060	187	142	184	207	239	10.7148	8.39356	10.3864	12.2581	13.3397	0.60354	0.364035
Cs2g01100	25	49	22	54	33	1.29519	2.51465	1.13625	2.70178	1.62871	0.760428	0.424369
Cs2g01210	218	186	141	219	313	7.2702	6.56981	4.75403	7.38502	10.3807	0.369701	0.531959
Cs2g01220	436	239	467	410	263	8.96837	3.9343	8.89421	11.9142	8.64178	0.855228	-0.195979
Cs2g01280	151	128	175	100	193	7.13003	6.1093	8.2869	4.44178	8.64704	0.958232	-0.0673827
Cs2g01290	710	762	839	731	831	10.2134	10.8979	11.969	10.3556	11.4814	1	-3.53745e-05
Cs2g01300	584	645	583	627	654	20.9228	23.3975	21.0263	22.2766	23.3168	0.916179	0.065436
Cs2g01310	45	68	47	21	91	1.34968	1.69512	1.24206	0.576903	2.52421	0.975559	0.0485876
Cs2g01320	215	213	230	218	260	12.293	11.1444	12.102	10.7778	12.4341	0.900412	0.10431
Cs2g01330	552	628	518	646	737	22.3741	25.193	21.0152	27.1113	30.4553	0.572718	0.269709
Cs2g01360	32	62	65	61	39	0.78602	1.53475	1.6008	1.44338	0.917877	0.959349	-0.104825
Cs2g01370	258	127	152	365	329	8.40301	4.23019	5.05503	11.6697	10.533	0.0464948	0.938664
Cs2g01400	900	697	807	988	1123	47.4632	36.5402	42.3937	51.109	60.2587	0.354414	0.378772
Cs2g01410	5663	5098	4593	5033	6552	62.3757	56.4552	50.0934	53.8372	71.3941	0.80596	0.159851
Cs2g01430	1054	1378	1527	1934	1342	23.8591	31.2643	34.5198	43.3472	30.035	0.606005	0.291993
Cs2g01450	2568	2394	2397	2289	2183	64.1153	60.9008	61.0752	56.4789	54.3483	0.798341	-0.152307
Cs2g01460	24	15	14	19	28	0.965592	0.631924	0.592082	0.775958	1.19474	0.837853	0.394162
Cs2g01470	413	399	392	752	881	7.19696	6.9094	7.00076	12.8699	15.2546	0.00231953	1.00552
Cs2g01480	718	701	757	1028	1186	21.4518	21.055	22.4377	29.6779	34.6919	0.0961427	0.590482
Cs2g01490	2863	2225	2459	4414	5340	94.1704	71.6428	80.5395	169.013	226.556	0.0101218	0.936404
Cs2g01500	428	362	426	583	672	16.1625	13.6527	16.364	20.8844	23.0488	0.127695	0.611365
Cs2g01510	441	465	418	409	338	18.8849	20.3054	17.9428	17.1696	14.2381	0.662758	-0.259356
Cs2g01520	2121	2098	2093	1841	1890	48.4549	48.5448	48.3581	40.8494	41.706	0.727257	-0.192619
Cs2g01530	1149	1185	1149	1727	2230	39.2421	39.7594	38.7961	54.2268	68.0947	0.0268961	0.749504
Cs2g01550	1569	1594	1418	2333	2582	40.9998	42.4866	36.935	61.9057	69.0936	0.0644447	0.667558
Cs2g01560	23	8	22	26	37	1.16655	0.444203	1.13591	1.31643	1.91408	0.587464	0.8156
Cs2g01580	1377	1377	1283	1540	1818	32.4085	33.3406	31.378	36.5247	36.4448	0.502537	0.300156
Cs2g01590	1612	673	942	1485	3077	20.5316	8.55179	11.9686	18.3398	37.8394	0.313825	1.06692
Cs2g01600	485	521	410	665	696	23.1842	24.4448	19.6429	33.422	35.5724	0.210277	0.509111
Cs2g01620	1072	1088	1126	1201	1284	27.3049	28.176	28.7849	29.5278	30.7427	0.753178	0.162534
Cs2g01630	428	413	418	533	557	23.7452	22.5015	22.5097	27.79	28.6027	0.462875	0.35799
Cs2g01640	4139	3563	3824	4622	5602	66.6011	54.0186	59.6527	86.5405	106.144	0.432563	0.393033
Cs2g01670	77	90	80	50	65	1.50458	1.77724	1.55903	0.9847	1.26333	0.605232	-0.537693
Cs2g01680	96	72	82	30	48	3.52889	2.72523	2.99932	1.11825	1.74005	0.201833	-1.1145
Cs2g01690	171	188	173	187	176	5.4433	5.9546	5.24652	5.8914	5.30236	0.988646	0.0144391
Cs2g01700	673	676	653	676	722	21.9318	22.8716	21.4889	21.6219	22.6918	0.940318	0.0478067
Cs2g01710	319	635	333	229	125	8.31985	16.6767	8.73383	5.63881	2.96001	0.223501	-1.29601
Cs2g01730	463	478	513	673	626	24.3776	25.7735	28.1825	37.6828	38.0555	0.359552	0.403058
Cs2g01740	3514	3326	2541	2790	2204	74.4123	69.5167	53.669	63.0402	54.0275	0.490251	-0.34217
Cs2g01750	12870	9752	9774	11526	8819	464.284	355.984	352.576	460.799	368.89	0.904267	-0.103579
Cs2g01760	2780	3625	4689	5062	4205	117.684	158.468	196.736	220.947	185.727	0.575061	0.304786
Cs2g01770	18	34	38	127	164	1.20453	2.42251	2.61825	8.34915	10.991	0.000252188	2.25587
Cs2g01780	3942	3724	3374	1526	984	80.8976	76.349	69.3126	33.2459	21.8054	2.39681e-06	-1.56975
Cs2g01800	177	218	345	187	276	4.35092	5.33916	8.36407	4.59987	6.80693	0.934465	-0.113607
Cs2g01820	500	478	488	399	531	10.6326	10.2618	10.1473	7.78673	9.76769	0.899582	-0.0910603
Cs2g01830	44	28	37	47	82	5.08116	3.41671	4.32945	5.52422	9.65685	0.430337	0.808998
Cs2g01840	2669	1416	1943	4868	5786	265.183	140.73	192.777	451.59	522.06	1.7773e-05	1.38897
Cs2g01860	448	508	396	311	201	24.3339	28.233	21.8936	16.7666	11.0223	0.0582709	-0.833955
Cs2g01870	756	668	568	599	601	13.475	11.9691	10.3818	10.9446	11.3039	0.769666	-0.164256
Cs2g01880	353	383	357	495	474	11.4845	12.9236	11.5436	16.4868	16.4096	0.435077	0.392153
Cs2g01910	0	26	12	41	46	0	0.825767	0.381725	1.23441	1.39724	0.1242	1.75584
Cs2g01920	25	54	26	35	61	0.556168	1.21141	0.637061	0.783929	1.34948	0.74116	0.434812
Cs2g01930	966	941	1061	1242	1215	26.2551	25.3505	28.8583	32.7951	31.4343	0.505233	0.293074
Cs2g01940	1429	1656	1642	2299	1262	48.6915	56.433	55.8418	73.9312	39.7172	0.842088	0.157748
Cs2g01970	61	66	84	44	35	4.40841	4.78272	6.06574	3.14809	2.49855	0.396849	-0.852105
Cs2g01980	806	915	992	820	730	63.0842	73.8285	77.5418	64.175	57.5771	0.622377	-0.242267
Cs2g01990	1342	1738	3466	1543	1783	30.9706	40.748	81.7407	35.1102	41.3404	0.786332	-0.414432
Cs2g02000	131	108	102	166	208	6.55784	5.33907	5.02624	7.65228	8.62346	0.279904	0.699772
Cs2g02020	349	284	318	178	177	14.6713	11.815	13.2118	6.34049	5.2808	0.0893247	-0.855207
Cs2g02030	1489	1423	1167	900	850	35.6151	34.0207	27.9316	20.8421	19.5579	0.0718208	-0.65405
Cs2g02040	151	182	195	236	201	10.6052	13.0236	14.1449	16.5903	13.5491	0.690749	0.292337
Cs2g02050	139	147	166	138	134	5.50377	5.0638	5.58865	5.80874	5.69833	0.870639	-0.167371
Cs2g02070	464	584	512	976	906	9.71265	12.5846	10.6493	19.6087	17.901	0.0112271	0.83626
Cs2g02090	3058	2937	2839	2887	2801	73.0259	73.6355	67.1316	65.9609	62.4499	0.924296	-0.0689064
Cs2g02100	1078	802	1549	2909	1342	61.5744	61.6488	87.594	214.659	99.9257	0.411599	0.876153
Cs2g02120	17728	7958	12912	11518	10697	515.65	203.822	357.796	444.177	439.436	0.823548	-0.229064
Cs2g02130	3134	2701	2352	2713	2601	92.2057	79.6703	69.331	75.8591	70.8707	0.939186	-0.0564936
Cs2g02150	1132	1131	1202	722	1054	20.5841	20.8617	21.7972	12.5182	17.8294	0.34372	-0.399174
Cs2g02180	706	1301	901	1049	810	26.3961	49.3625	33.689	39.4479	31.2335	0.943337	-0.0803294
Cs2g02190	1026	1326	1072	922	822	52.6543	68.5548	54.6866	44.8507	38.9925	0.328376	-0.407535
Cs2g02210	675	603	721	777	809	22.1075	20.2463	23.7948	26.3536	28.5568	0.632096	0.231832
Cs2g02220	565	614	558	516	396	28.7798	32.1332	29.1551	25.2422	19.6074	0.451597	-0.363149
Cs2g02230	347	508	406	221	229	13.1418	19.5437	15.5538	8.79006	9.11473	0.0384118	-0.92152
Cs2g02240	45	31	63	67	63	2.50747	1.81566	5.1812	3.87332	3.40778	0.67639	0.468487
Cs2g02250	189	264	305	229	177	9.19379	14.8555	13.255	8.64692	7.45272	0.632464	-0.33608
Cs2g02260	1712	1888	1795	1875	2272	60.8895	67.7536	64.0279	70.2323	88.6845	0.722885	0.185777
Cs2g02270	1939	1841	1857	1826	1946	34.8961	33.7995	33.9364	33.2627	36.4048	0.990968	-0.0136145
Cs2g02280	3	21	21	8	6	0.377417	2.50349	2.48631	0.984421	0.729703	0.671948	-1.12298
Cs2g02290	3012	2336	2660	2573	3112	127.957	98.3882	114.044	101.78	118.537	0.91127	0.0719407
Cs2g02300	207	227	237	219	299	9.39231	10.2371	10.7491	9.50111	12.7147	0.796146	0.191489
Cs2g02310	19	32	35	7	11	0.558008	0.925988	1.01433	0.186758	0.29158	0.268032	-1.69341
Cs2g02320	235	235	164	154	152	11.2095	11.34	7.99195	6.80294	6.3437	0.481221	-0.483948
Cs2g02330	406	426	394	450	380	17.2238	18.5933	16.5635	18.0974	15.0131	0.998961	0.00348547
Cs2g02350	305	305	309	317	302	15.7873	15.8251	16.0715	15.4026	14.3025	1	-0.00416956
Cs2g02360	359	376	466	311	378	24.3922	26.0661	32.2303	20.643	24.3718	0.710006	-0.236986
Cs2g02370	543	520	486	533	621	34.4012	32.9513	30.4582	33.5464	38.9491	0.806896	0.141336
Cs2g02380	16	7	30	12	14	0.653812	0.322732	1.40196	0.479897	0.557629	0.867135	-0.463901
Cs2g02390	276	294	297	311	286	5.47976	7.33821	7.49674	5.29695	4.63212	0.972807	0.0274715
Cs2g02400	967	1302	1121	902	1113	61.9213	81.5693	69.9586	46.3747	46.1256	0.72547	-0.185673
Cs2g02420	54	86	40	28	54	2.08198	3.30572	1.54592	1.0442	2.02868	0.636283	-0.569269
Cs2g02450	127	189	137	230	292	5.14358	7.67496	5.59443	9.08806	11.478	0.159637	0.769439
Cs2g02460	1045	1043	1011	717	867	50.5352	50.7825	49.5063	33.3369	39.7786	0.336652	-0.402552
Cs2g02470	642	520	438	834	1004	20.4918	16.7978	15.1304	28.2452	33.3898	0.0236304	0.767071
Cs2g02490	2742	2474	2138	2018	1796	38.1755	34.3048	29.9265	29.2043	26.6148	0.408677	-0.380221
Cs2g02500	477	414	539	467	696	14.4847	12.6903	16.5479	14.1769	21.5343	0.613325	0.266749
Cs2g02520	8319	7671	8079	4293	4050	252.763	238.477	245.989	131.388	124.742	0.0312013	-0.962354
Cs2g02540	1073	1429	1223	1131	948	25.5975	34.3065	29.1516	26.7121	22.4094	0.557917	-0.275771
Cs2g02550	890	824	894	834	494	28.725	27.4899	28.6077	26.2553	15.3211	0.333102	-0.406808
Cs2g02560	19	15	15	23	22	0.533865	0.425867	0.418384	0.605103	0.551241	0.820439	0.444136
Cs2g02570	775	671	707	1182	1151	12.722	11.1427	11.5841	18.7794	18.1068	0.045121	0.68223
Cs2g02580	1116	1152	1007	784	757	45.5668	47.6642	41.0282	31.832	30.7407	0.175632	-0.521367
Cs2g02600	1161	1071	1011	968	959	49.0099	45.9372	43.005	39.8222	38.7468	0.724588	-0.184527
Cs2g02610	347	376	375	328	308	15.553	17.2304	17.1126	14.3057	13.3776	0.739792	-0.222072
Cs2g02620	271	172	210	101	167	4.65391	3.0017	3.61362	1.6989	2.79076	0.241522	-0.718513
Cs2g02630	509	349	374	548	763	12.3291	8.85771	9.0711	13.0648	19.9384	0.126252	0.656392
Cs2g02640	615	808	766	1600	1068	13.903	18.426	17.6688	47.5434	34.4754	0.0651685	0.851211
Cs2g02650	594	556	519	820	1075	18.5121	17.7992	16.7643	22.5981	28.7674	0.026766	0.749135
Cs2g02660	66	60	53	108	152	5.16364	4.68861	4.13892	8.279	11.2697	0.111854	1.10464
Cs2g02680	37	27	43	38	62	0.543719	0.449986	0.647131	0.670488	1.06704	0.713835	0.467162
Cs2g02690	2574	1633	2012	1458	1272	57.649	36.3639	44.4377	36.5106	31.9253	0.175946	-0.62035
Cs2g02700	23	20	21	32	15	2.61327	2.24725	2.36498	3.52157	1.57699	0.955728	0.122219
Cs2g02710	2229	1852	1888	2895	3423	36.6859	29.4034	30.9363	49.9689	60.1571	0.0884485	0.648309
Cs2g02720	3858	3525	3512	2991	3060	60.9371	55.8391	55.8539	52.9753	56.4962	0.606429	-0.282164
Cs2g02730	2273	2503	2018	3338	5893	78.3346	87.33	70.0529	118.678	215.353	0.118611	1.00741
Cs2g02740	5829	4828	5000	5547	5910	264.721	222.478	224.716	252.705	266.926	0.865135	0.115899
Cs2g02790	141	178	189	175	95	3.65167	4.50067	4.77562	4.39176	2.37553	0.675025	-0.346
Cs2g02810	554	57	466	135	336	12.0878	1.19396	10.0669	2.91012	7.14757	0.805515	-0.626792
Cs2g02820	65	19	35	40	34	1.80746	0.557754	0.983215	1.13231	0.955458	0.962677	-0.115695
Cs2g02840	78	115	103	146	129	2.0857	3.02521	2.7247	3.75661	3.2763	0.570888	0.458818
Cs2g02860	362	324	364	432	626	23.7847	21.3871	23.8837	27.7426	39.9548	0.188471	0.576286
Cs2g02890	23431	22332	19502	8012	3702	665.806	636.598	557.431	236.006	111.589	1.92094e-05	-1.91023
Cs2g02900	3517	3176	3147	3145	3218	157.072	143.925	141.753	134.779	136.441	0.933825	-0.0626276
Cs2g02910	320	316	438	206	284	8.29755	7.58939	10.8834	5.56138	7.72833	0.280421	-0.567837
Cs2g02970	843	863	888	1125	968	21.8132	22.2439	24.0304	32.373	27.8163	0.576976	0.256386
Cs2g02980	3120	7080	3852	3730	1857	61.0974	139.215	75.5776	73.8688	37.536	0.555413	-0.764788
Cs2g02990	7359	9824	12782	7988	6088	367.359	493.731	641.786	401.414	308.181	0.435304	-0.525599
Cs2g03000	16	85	28	22	17	0.93408	4.6972	1.53779	1.23959	0.965479	0.692298	-1.16181
Cs2g03010	23	46	50	102	38	0.685537	1.37755	1.48774	2.93821	1.07534	0.565676	0.799318
Cs2g03020	40	127	55	103	43	0.988545	3.18264	1.31532	2.55112	1.05844	1	-0.0389276
Cs2g03030	581	505	565	827	953	20.8964	18.0925	20.2652	28.4357	32.0252	0.0552902	0.674413
Cs2g03050	1026	895	947	1082	1252	29.7251	25.9942	27.5596	30.2402	34.5084	0.551937	0.268798
Cs2g03070	7934	7472	6949	4864	5770	106.712	94.6696	92.4007	122.55	170.497	0.347637	-0.50583
Cs2g03080	18355	14400	13716	7922	4727	781.744	607.496	580.855	331.398	196.032	0.00454814	-1.30931
Cs2g03090	226	184	179	156	216	6.16882	5.05946	4.90181	4.04038	5.462	0.925528	-0.0966741
Cs2g03100	1045	1060	1115	1022	1112	13.3993	13.736	14.4061	12.7054	13.6874	0.971605	-0.0279609
Cs2g03110	4194	12065	18432	61957	14750	94.9476	274.596	420.232	1390.35	333.748	0.41717	1.70838
Cs2g03130	1044	1008	817	929	687	26.8475	25.9603	21.0885	22.9932	16.7906	0.582514	-0.260885
Cs2g03140	470	465	299	420	605	12.8458	13.358	8.31109	11.1467	15.9317	0.633183	0.298881
Cs2g03190	534	528	537	665	618	19.9969	19.1052	19.8527	24.5662	22.4984	0.621614	0.248385
Cs2g03200	183	491	354	604	770	5.19596	14.5398	10.3515	17.1979	21.3168	0.0919235	0.981615
Cs2g03210	32	34	21	54	103	2.65459	3.15358	1.64152	5.15243	9.6068	0.0960163	1.41762
Cs2g03230	665	544	678	691	1460	18.1323	14.7186	19.0405	18.4351	39.2342	0.397731	0.753654
Cs2g03240	7	13	178	3	8	0.804465	1.41262	18.1807	0.356143	0.855673	0.650275	-3.61394
Cs2g03245	539	353	348	481	377	29.5496	19.6775	17.5369	23.9186	20.6003	0.964706	0.0369358
Cs2g03260	402	487	488	392	339	12.5828	15.1902	15.2751	12.0974	10.4813	0.519715	-0.34818
Cs2g03270	1	11	83	1	0	0.0300854	0.310295	2.25956	0.0478833	0	0.478049	-6.00887
Cs2g03290	1057	898	894	1168	1091	30.7018	26.1196	26.0769	32.8031	30.2636	0.625142	0.23196
Cs2g03300	2552	2176	2396	2296	2643	37.9581	32.8015	35.7698	33.3324	38.1288	0.953898	0.0375444
Cs2g03310	53	51	26	109	75	53.6378	57.7139	30.7958	98.431	65.5014	0.191999	1.06979
Cs2g03330	119	84	105	218	237	21.7174	15.7117	19.322	39.0519	41.7685	0.0388488	1.12944
Cs2g03360	810	883	826	641	538	39.1075	42.3973	39.6962	30.1821	26.4769	0.175557	-0.529204
Cs2g03370	269	347	257	267	234	8.80535	11.8677	8.60904	8.86617	7.3941	0.743292	-0.235138
Cs2g03380	15	8	15	28	15	0.777044	0.452533	0.798507	1.45008	0.777592	0.699015	0.745833
Cs2g03430	63	39	68	31	86	3.1099	1.97291	3.3956	1.49983	4.00917	0.986095	0.0253076
Cs2g03440	92	108	73	71	123	1.88812	2.2177	1.48146	1.38661	2.36565	0.951	0.0726114
Cs2g03460	1107	1201	995	1339	1408	19.1144	20.5906	17.2978	24.0493	25.9086	0.496765	0.300147
Cs2g03470	98	78	128	135	148	2.38828	1.89627	3.13208	3.29813	3.65197	0.562314	0.461715
Cs2g03480	487	530	522	723	737	46.2229	50.4302	49.9795	65.886	65.2376	0.220871	0.489558
Cs2g03490	319	361	224	242	91	11.0779	12.9836	7.75413	8.97978	3.35068	0.254895	-0.872392
Cs2g03500	4765	4546	4326	8440	10447	175.035	187.552	164.29	257.204	326.599	0.0113548	1.03575
Cs2g03510	762	893	928	781	774	50.1018	60.1206	62.6209	50.6895	50.8995	0.759243	-0.166958
Cs2g03520	7	8	25	18	7	0.196534	0.235555	0.659906	0.474712	0.185946	0.999103	-0.114946
Cs2g03530	518	514	503	577	605	26.3311	26.6278	25.6863	28.3079	29.0925	0.730339	0.188918
Cs2g03540	1576	1484	1791	1226	1174	97.6891	93.6105	113.712	82.8983	86.9172	0.276989	-0.449631
Cs2g03560	916	956	819	1304	1599	31.7322	34.047	28.9596	42.8951	51.956	0.0484879	0.675253
Cs2g03570	495	458	596	293	949	11.6675	10.8867	14.2348	6.72844	21.6488	0.864131	0.244791
Cs2g03580	418	446	456	418	514	15.874	17.1066	17.4483	16.0478	20.2714	0.927093	0.0630734
Cs2g03600	2605	2451	2284	2212	2186	121.55	115.366	107.734	98.2078	96.3492	0.765217	-0.172526
Cs2g03610	9	85	19	14	12	0.184189	1.59528	0.419114	0.343196	0.291204	0.721999	-1.55624
Cs2g03620	918	946	817	433	290	21.8506	22.4455	20.6245	17.1259	14.2599	2.57924e-05	-1.32375
Cs2g03630	480	415	472	433	486	28.8687	25.0778	28.2679	26.4405	30.1691	1	-0.00698604
Cs2g03650	263	289	209	353	280	8.16484	9.03369	6.50112	10.5522	8.08082	0.633828	0.301216
Cs2g03660	35	40	39	46	53	1.99252	2.27766	2.16514	2.54618	2.82375	0.785912	0.36167
Cs2g03700	1419	1228	1495	1715	1936	46.9654	41.2032	49.7123	54.1335	60.1502	0.359552	0.383609
Cs2g03760	478	117	195	387	216	44.1503	10.8796	18.2145	35.0308	19.3313	0.924199	0.181908
Cs2g03770	58	30	56	61	57	8.77322	3.26037	6.04085	7.15712	6.35431	0.82494	0.279415
Cs2g03780	22878	29628	15237	22540	13031	1172.22	1571.93	812.333	1217.55	759.019	0.715725	-0.361699
Cs2g03790	517	336	421	278	210	9.81543	6.38539	7.98814	5.23546	3.98467	0.0698743	-0.816895
Cs2g03800	211	201	252	301	329	16.7975	16.2256	20.0771	23.2143	24.6875	0.384307	0.489372
Cs2g03810	1032	643	899	1536	1253	44.1943	27.436	38.3753	63.2568	50.9614	0.0505951	0.682917
Cs2g03820	169	140	141	111	157	7.88097	6.54285	6.57259	5.05295	7.06631	0.855373	-0.181625
Cs2g03830	237	237	304	332	369	6.89035	7.70557	10.4162	12.0742	12.8956	0.458076	0.414544
Cs2g03840	17	21	26	8	18	0.793066	0.96113	1.24469	0.390931	0.822926	0.732315	-0.736539
Cs2g03860	432	355	440	398	370	13.7871	11.2507	14.1134	12.2212	11.1123	0.881844	-0.109806
Cs2g03870	1082	1121	1160	1170	1087	66.4598	69.9286	72.0379	71.8583	72.3153	0.996558	-0.00955318
Cs2g03900	350	414	345	405	420	11.1327	10.7997	10.3382	10.696	12.9244	0.831471	0.138938
Cs2g03910	1006	1051	917	933	819	35.9157	37.9421	31.2167	29.7916	22.4773	0.70152	-0.197014
Cs2g03920	131	172	123	154	189	2.95568	3.89541	2.78491	3.3563	4.09867	0.761012	0.252817
Cs2g03930	3852	4174	3242	2797	2524	57.3528	62.7201	48.6327	41.7811	38.439	0.253804	-0.515929
Cs2g03940	825	553	632	590	490	25.8523	17.4245	19.658	18.0186	14.7944	0.490207	-0.328635
Cs2g03950	34	50	33	78	192	1.6566	2.42463	1.62699	3.97271	9.89485	0.150869	1.77056
Cs2g03960	611	796	692	967	1668	36.5874	48.3214	41.8016	56.8989	92.7816	0.151038	0.89245
Cs2g03970	509	413	515	374	406	6.69986	5.43327	6.77876	4.9144	5.48274	0.561017	-0.315607
Cs2g03980	3636	3061	2909	3522	5095	79.8076	73.3219	65.8717	75.7835	98.1708	0.389003	0.409394
Cs2g03990	1693	1668	1330	1034	1033	21.0864	20.7547	16.6731	12.4839	12.4591	0.0991591	-0.615691
Cs2g04000	1421	1098	1316	1426	1622	22.098	17.267	20.6747	21.2936	23.9761	0.624997	0.234809
Cs2g04010	1222	927	1087	632	592	33.6157	24.7001	27.696	20.0777	19.3773	0.0139603	-0.835933
Cs2g04015	609	756	790	733	745	67.015	92.6237	89.4981	77.5075	76.8798	0.972381	0.020852
Cs2g04030	3371	2930	2510	2946	2379	88.1345	75.3648	66.467	78.2006	64.4213	0.791574	-0.159162
Cs2g04050	512	465	437	588	469	16.2835	14.776	13.946	18.3028	14.7369	0.805928	0.147104
Cs2g04080	393	538	393	1301	1108	4.42824	6.14185	4.49077	14.3227	12.0556	4.69086e-07	1.42943
Cs2g04090	665	911	747	823	631	29.6375	41.3313	33.7462	36.5558	28.2746	0.852619	-0.110205
Cs2g04120	1433	1748	1594	1182	1041	108.073	138.062	119.994	64.1242	55.9621	0.167698	-0.537357
Cs2g04130	2089	1918	2243	1932	2584	43.4136	40.0426	46.7502	39.9071	53.5691	0.870639	0.0964232
Cs2g04140	2408	2770	2131	2230	2122	109.952	126.585	95.1758	93.2459	85.264	0.750382	-0.18177
Cs2g04180	261	175	213	184	225	5.64167	3.62239	4.4084	3.8382	4.89347	0.919012	-0.0994965
Cs2g04190	861	441	687	533	374	15.7885	7.57063	12.7068	10.4894	7.70209	0.474623	-0.564918
Cs2g04200	15	15	5	2	21	0.243166	0.245103	0.0889148	0.0401933	0.332209	1	-0.0400383
Cs2g04210	68	54	60	59	75	6.82176	5.63361	5.89361	5.7188	4.5799	0.926058	0.124408
Cs2g04260	457	438	519	596	572	11.3435	10.9218	12.7749	14.1343	13.005	0.559623	0.289861
Cs2g04270	729	859	836	1269	1033	29.6305	35.6843	34.0863	49.4721	40.1948	0.189988	0.491208
Cs2g04300	174	172	160	178	184	4.4551	4.47368	4.15444	4.83509	5.02541	0.930747	0.0829787
Cs2g04310	771	665	625	583	498	16.178	13.2913	12.4982	11.9373	10.4263	0.423203	-0.363969
Cs2g04330	223	243	252	245	244	1.88382	2.04787	2.12978	2.03195	1.9951	0.990429	0.011307
Cs2g04340	21	12	26	49	51	6.44536	3.91001	8.47189	15.4716	15.9762	0.219014	1.32666
Cs2g04360	349	287	351	365	329	12.1361	10.098	12.1231	12.3164	10.7592	0.940885	0.0581344
Cs2g04370	168	514	212	1014	417	7.88162	24.4367	9.96796	46.2683	18.8272	0.376811	1.24455
Cs2g04380	660	550	683	857	812	14.9158	12.2249	15.1104	17.6118	17.762	0.355128	0.38436
Cs2g04390	263	382	318	706	466	11.4692	15.1497	14.8071	36.0523	25.18	0.0926109	0.849125
Cs2g04400	2490	2277	2194	2425	3069	50.8742	45.8584	44.4081	49.1236	61.7555	0.667312	0.224543
Cs2g04410	65	41	61	39	70	2.38165	1.4609	2.18309	2.05415	2.85186	0.988646	-0.0500049
Cs2g04420	77	57	61	56	95	1.99491	1.51615	1.75167	1.46543	2.57181	0.869073	0.197125
Cs2g04430	1435	1799	2632	1795	1812	23.7213	29.7382	43.0828	29.4739	29.2925	0.884099	-0.1378
Cs2g04440	300	277	276	319	379	3.39677	3.17575	3.11696	3.53492	4.20865	0.65581	0.276627
Cs2g04450	7269	8119	6699	6605	5145	175.256	198.121	161.103	150.955	115.362	0.569924	-0.344041
Cs2g04470	1728	1255	1261	1587	1091	24.006	17.4883	17.6235	21.2259	14.5131	0.894361	-0.0963396
Cs2g04500	4142	3671	3718	2462	2728	87.6435	79.0919	79.3747	51.3265	56.8939	0.180334	-0.585521
Cs2g04510	719	785	699	748	667	38.4028	42.9769	33.0356	33.6645	30.1356	0.911564	-0.0725472
Cs2g04520	771	713	916	979	805	30.3595	29.2206	35.3773	41.0082	34.3157	0.796885	0.13783
Cs2g04540	32	36	62	32	34	2.54913	2.89935	4.98738	2.58783	2.78539	0.78932	-0.414457
Cs2g04550	9	11	7	9	24	0.712355	0.805015	0.567945	0.699272	1.82164	0.707024	0.854295
Cs2g04580	553	566	592	1023	988	20.1678	20.5998	21.4363	36.0876	34.0869	0.0156702	0.798808
Cs2g04590	0	1	1	106	4	0	0.0200137	0.0201266	1.91865	0.0877277	0.225952	6.34446
Cs2g04600	39	53	40	57	14	1.92732	2.57739	1.94419	2.74111	0.66756	0.83698	-0.326934
Cs2g04610	63	83	71	68	55	1.2051	1.59814	1.37838	1.23425	0.973864	0.846439	-0.253352
Cs2g04620	227	323	218	156	119	6.259	8.94089	5.94999	4.21923	3.15726	0.0926109	-0.915513
Cs2g04630	431	461	469	456	377	25.2018	27.7255	27.5243	26.083	21.0092	0.830508	-0.142356
Cs2g04640	397	362	365	279	302	10.909	9.9939	9.95572	7.18126	7.61338	0.498887	-0.385906
Cs2g04650	24	42	33	41	36	0.669806	1.1466	0.932563	1.09126	0.999623	0.900814	0.202208
Cs2g04660	2774	2891	2677	3155	3142	77.6829	81.2034	74.9715	86.0527	85.5113	0.781171	0.160262
Cs2g04680	22	49	29	14	30	0.649343	1.44674	0.864035	0.404193	0.865249	0.706022	-0.621221
Cs2g04690	822	799	773	902	1131	21.7513	21.5406	20.558	23.5725	29.4061	0.438903	0.329917
Cs2g04700	142	213	183	135	116	2.90033	4.44505	3.72469	2.76515	2.38039	0.459724	-0.534825
Cs2g04710	2940	2117	2230	6082	7088	78.2786	58.3344	59.5934	156.674	180.504	2.26662e-05	1.42074
Cs2g04720	605	517	413	414	225	19.8337	17.2444	13.5598	13.4099	7.26502	0.195851	-0.696031
Cs2g04730	17	20	12	0	8	0.730462	0.883397	0.528279	8.79188e-44	0.361269	0.382924	-2.05157
Cs2g04740	21	37	20	21	19	0.535423	0.865843	0.440167	0.542702	0.476908	0.852343	-0.397823
Cs2g04750	28	23	60	29	43	0.975099	0.652561	1.59273	0.816458	1.33656	0.991992	-0.0619022
Cs2g04760	340	391	336	521	469	7.90055	9.04674	7.79344	11.9517	10.9114	0.339077	0.457944
Cs2g04790	853	712	847	727	683	31.7027	27.1021	31.3862	26.7313	24.4493	0.685202	-0.208329
Cs2g04800	1128	707	779	791	1137	86.2674	54.3768	59.5257	58.7495	82.3576	0.868455	0.127831
Cs2g04810	940	782	859	1034	1015	28.1274	24.2265	25.7252	29.9101	28.9682	0.622483	0.233401
Cs2g04830	549	455	406	562	582	7.56927	6.38469	5.82072	8.5237	9.16201	0.609061	0.265391
Cs2g04850	925	1259	1189	1275	786	36.6541	49.7842	47.6728	50.3878	31.475	0.845309	-0.144946
Cs2g04860	856	606	640	525	534	32.3853	21.9884	25.5864	29.9912	33.9478	0.329238	-0.421873
Cs2g04880	190	166	210	216	224	11.3623	9.95913	12.5205	12.4822	13.3296	0.796885	0.202326
Cs2g04890	33	35	40	38	50	1.10128	1.18685	1.32408	1.2113	1.52192	0.852619	0.269298
Cs2g04900	333	253	418	871	572	13.3945	10.2556	16.8342	35.4412	23.4892	0.0436697	1.08937
Cs2g04910	632	601	568	678	738	15.1792	14.5159	13.6186	16.0489	17.2699	0.663045	0.219169
Cs2g04920	72	53	67	51	135	2.743	2.25685	2.69098	2.12176	5.61243	0.67267	0.51901
Cs2g04930	594	704	540	615	653	17.5726	22.3442	17.3691	16.055	16.53	0.962446	0.0303382
Cs2g04970	1208	1119	1119	882	729	78.5473	74.0409	69.1511	51.314	40.9897	0.165176	-0.530399
Cs2g04980	2020	1638	2166	2786	790	48.4736	39.7725	52.328	67.6875	18.5895	0.940533	-0.135817
Cs2g04990	1546	1696	1808	2946	1472	30.6189	33.7605	36.5324	58.3658	28.0152	0.663144	0.373637
Cs2g05030	23	20	26	272	46	1.03648	0.915142	1.21345	11.5989	1.95922	0.317331	2.77251
Cs2g05040	307	379	273	342	329	13.2729	15.7905	12.9039	16.0864	15.7001	0.947984	0.050895
Cs2g05050	1499	1594	1444	1543	1249	31.8253	32.0423	30.5059	46.8387	43.3798	0.814449	-0.134094
Cs2g05060	32	44	49	54	36	0.986125	1.34466	1.47325	1.54386	0.999917	0.953898	0.0911347
Cs2g05090	91	128	134	205	71	2.54494	3.64954	3.68882	5.74535	1.99103	0.88199	0.211198
Cs2g05100	8120	6230	6201	3990	2220	225.847	174.921	174.479	111.983	63.8637	0.00440912	-1.15847
Cs2g05110	15	16	37	54	36	0.767793	0.848078	1.8754	2.59611	1.71087	0.418372	0.967891
Cs2g05120	238	225	264	215	263	12.4796	12.0835	14.0732	10.7636	13.1281	0.973345	-0.0396857
Cs2g05130	232	195	232	332	272	7.85866	6.59204	8.01353	10.8851	9.01962	0.452737	0.44069
Cs2g05140	443	393	378	837	990	15.5736	13.9252	13.4679	29.3944	34.7055	0.000188602	1.15594
Cs2g05150	3	7	4	6	19	0.080184	0.188065	0.107377	0.143606	0.441107	0.618713	1.39909
Cs2g05160	582	477	544	473	667	14.5582	12.1082	14.5661	15.7508	24.0914	0.908833	0.0739669
Cs2g05170	46	60	55	118	41	0.928003	1.18606	1.08496	2.29163	0.777112	0.684049	0.548837
Cs2g05200	1402	1407	1265	1195	1110	34.6927	34.8393	30.7998	28.0043	25.4088	0.599553	-0.255319
Cs2g05210	69	76	68	57	57	4.84972	5.40843	4.8175	4.07671	4.06959	0.787184	-0.335954
Cs2g05230	123	123	91	78	125	10.7609	11.3729	8.92128	7.48512	9.73259	0.888577	-0.16528
Cs2g05240	139	124	131	106	151	3.18511	3.06496	2.72155	2.10317	2.94604	0.973345	-0.0508449
Cs2g05280	69	156	139	194	312	4.98295	11.4703	9.89976	13.5076	20.961	0.138517	1.03779
Cs2g05320	111	115	120	124	121	5.53162	5.81925	5.92779	6.11375	5.89817	0.950553	0.0676844
Cs2g05330	134	124	116	143	127	18.0171	16.4067	15.1122	18.5074	16.3373	0.926561	0.0965765
Cs2g05340	470	400	471	533	607	27.3476	23.4843	26.4777	31.0823	35.4785	0.496236	0.331539
Cs2g05370	353	361	375	256	359	10.1106	10.3843	10.7729	7.17405	9.86251	0.687323	-0.259247
Cs2g05380	3029	2391	2199	3203	2827	315.143	230.202	222.105	278.322	233.505	0.666035	0.22996
Cs2g05390	1303	1456	1125	1418	1409	27.0742	30.5153	23.3791	29.0184	28.7433	0.846713	0.107981
Cs2g05395	123	107	97	148	154	7.69555	6.61762	6.0704	9.22805	9.64512	0.56386	0.451991
Cs2g05400	127	111	131	274	603	5.12551	4.57746	5.31132	10.6687	23.1079	0.0821688	1.81354
Cs2g05430	9	8	13	11	156	0.474412	0.43206	0.647282	0.536141	7.32596	0.420631	3.03843
Cs2g05440	492	788	608	1093	847	9.21855	14.755	11.5506	23.368	19.1998	0.154354	0.604547
Cs2g05460	8	23	67	49	114	0.468108	1.27947	3.57564	2.38598	5.27806	0.42921	1.29235
Cs2g05470	1067	1029	1016	932	1119	16.6446	15.53	16.4101	16.6367	19.8132	0.961133	-0.0357401
Cs2g05490	101	59	114	137	147	3.38531	2.00191	3.84141	4.39776	4.67541	0.410594	0.617466
Cs2g05500	102	110	74	136	122	3.99828	4.37515	2.90565	5.0045	4.36472	0.624997	0.418319
Cs2g05510	414	573	523	805	697	5.90278	8.3294	7.49995	11.2727	9.69633	0.145966	0.557527
Cs2g05520	170	140	152	160	115	3.3787	2.79604	3.04297	3.10118	2.22019	0.853244	-0.181416
Cs2g05530	23042	20072	18647	18851	12592	821.567	722.459	665.283	669.765	448.383	0.551702	-0.406523
Cs2g05540	3850	4046	3519	3573	3901	41.7546	42.4514	40.3173	61.5323	69.5516	0.95679	-0.0449948
Cs2g05550	179	192	106	280	248	9.72218	10.3077	5.77304	15.0983	13.4002	0.198789	0.714063
Cs2g05560	841	4596	1427	3222	861	41.5533	231.343	70.1198	164.8	44.7561	0.972381	-0.183752
Cs2g05570	116	103	162	236	215	6.44624	5.93311	9.14643	12.9029	11.5584	0.161062	0.808355
Cs2g05580	105	90	156	57	80	9.96474	9.41797	14.8821	5.48503	7.99046	0.321943	-0.793255
Cs2g05590	202	272	250	312	229	15.2396	20.836	18.5621	24.1824	17.7531	0.847084	0.145201
Cs2g05600	2271	1982	2027	3157	3662	121.408	105.25	108.293	162.969	181.309	0.069801	0.684938
Cs2g05610	680	599	637	506	544	17.1231	15.2631	16.0596	12.6287	13.6703	0.537833	-0.301597
Cs2g05620	1090	1801	3686	667	505	54.1274	93.4199	179.125	31.8516	23.0428	0.279372	-1.92611
Cs2g05630	427	408	439	493	498	27.8838	27.3071	29.0319	31.3541	31.1814	0.725188	0.203435
Cs2g05640	16	13	34	42	64	0.792432	0.663643	1.69453	2.06027	3.13801	0.208479	1.31321
Cs2g05650	999	798	1029	818	751	24.2124	19.9704	25.3766	20.3918	18.0435	0.543573	-0.282759
Cs2g05670	233	238	195	181	196	5.30196	5.18226	4.32194	4.04608	4.26677	0.747655	-0.254665
Cs2g05690	30154	16883	21297	40703	40467	1549.61	925.569	1126	2090.92	2064.76	0.155867	0.816034
Cs2g05700	228	276	252	358	347	5.77078	6.89441	5.7091	8.41086	7.87482	0.392507	0.464727
Cs2g05710	704	729	708	862	1008	15.0367	15.6854	15.2101	17.9786	20.7963	0.370839	0.370335
Cs2g05720	93	83	96	92	98	3.41593	3.37697	4.01034	4.10905	3.91161	0.968186	0.0481859
Cs2g05730	25	65	62	124	118	1.42747	3.78038	3.53414	6.96631	6.61928	0.0802951	1.23389
Cs2g05740	437	231	315	387	209	22.2558	11.823	16.0835	19.1801	10.42	0.903365	-0.153141
Cs2g05750	76	51	73	130	147	1.87428	1.27577	1.80021	3.16151	3.65278	0.127832	1.03606
Cs2g05790	5979	5046	4877	4232	3155	222.969	193.947	182.247	157.318	117.657	0.263857	-0.538893
Cs2g05800	46	63	64	46	120	1.74598	2.37169	2.36118	1.74765	4.65752	0.682032	0.503465
Cs2g05810	125	116	138	125	162	9.29128	8.74311	11.5267	9.6113	12.6128	0.861632	0.16404
Cs2g05830	1015	692	793	839	931	18.4007	12.4699	14.3939	15.0496	16.5291	0.910228	0.0687478
Cs2g05860	276	262	237	270	277	7.61454	7.34838	6.50089	7.32656	7.40576	0.940179	0.0637394
Cs2g05910	683	614	609	939	1072	48.8451	45.6684	46.1265	71.4699	84.8686	0.0652721	0.643509
Cs2g05920	18	12	6	21	11	3.14957	2.17595	1.13851	4.32741	1.98341	0.871119	0.400746
Cs2g05930	24	141	33	43	32	1.86044	10.8927	2.51518	3.57579	2.78052	0.816049	-0.836152
Cs2g05950	3747	4102	3035	2353	1742	83.4434	93.2149	67.644	51.0327	37.4126	0.0291884	-0.843294
Cs2g05960	193	208	231	217	86	10.2889	11.3203	12.4924	11.0031	4.53764	0.521854	-0.493789
Cs2g05970	1008	988	840	547	449	24.5646	23.766	20.4959	13.0063	10.5737	0.00465391	-0.942792
Cs2g05980	46	22	33	179	94	1.64058	0.806492	1.18489	6.30514	3.26871	0.0264616	2.00345
Cs2g05990	294	390	288	322	212	5.05436	6.87104	5.00138	5.39891	3.52707	0.646123	-0.29768
Cs2g06010	114	191	215	394	182	2.5368	4.32208	4.80673	8.85532	4.04034	0.504065	0.712526
Cs2g06020	168	170	155	71	70	7.29328	7.64195	6.84058	2.99104	2.86323	0.0489062	-1.23972
Cs2g06030	9437	6587	5140	10987	7999	115.69	79.5697	63.2921	149.451	110.05	0.530506	0.412106
Cs2g06050	2275	1492	1796	2235	3733	91.2919	47.8862	66.8013	75.196	139.265	0.298611	0.667605
Cs2g06070	201	142	151	145	329	4.30269	3.13141	3.64381	3.10832	7.11154	0.6307	0.506191
Cs2g06090	112	92	123	117	144	6.66985	5.52141	7.2713	6.77446	8.08826	0.798071	0.240146
Cs2g06100	113	136	127	149	141	3.9842	4.81565	4.44998	5.01513	4.70398	0.835666	0.190807
Cs2g06115	540	426	533	522	523	31.7224	25.1777	31.3182	30.0835	29.5959	0.946993	0.0456626
Cs2g06130	27	30	39	22	24	0.429273	0.46766	0.611047	0.348357	0.368377	0.77884	-0.496924
Cs2g06140	1894	2162	1952	1663	1425	31.2351	35.7679	32.3105	26.8795	22.972	0.373203	-0.39424
Cs2g06150	395	455	547	335	350	11.2451	13.1254	15.6084	9.45318	9.89443	0.353582	-0.463479
Cs2g06190	1473	1388	1119	482	523	42.4686	40.6588	28.489	12.9376	17.3483	2.89031e-06	-1.4189
Cs2g06210	266	209	245	79	135	18.5065	12.8475	16.9818	5.21382	8.25928	0.0272808	-1.18492
Cs2g06220	229	278	259	272	345	7.54092	8.15415	7.79432	8.86241	12.7431	0.701131	0.252865
Cs2g06230	90	324	134	39	26	2.66127	9.54407	3.95741	1.13149	0.753206	0.233308	-2.51097
Cs2g06240	18	56	26	30	13	0.441034	1.3989	0.647046	0.722536	0.319318	0.749637	-0.65207
Cs2g06250	363	262	282	485	441	16.8938	12.382	14.1281	25.7196	29.0585	0.195385	0.597148
Cs2g06260	793	717	618	568	527	20.0838	17.8202	15.2581	12.8084	10.5595	0.373972	-0.39164
Cs2g06270	1056	1618	897	1512	1741	24.2959	37.6484	20.6947	33.9965	38.7989	0.438956	0.431096
Cs2g06280	1544	1565	1443	1390	1493	37.8616	39.571	35.3894	32.5026	34.6775	0.881661	-0.0929476
Cs2g06290	18	10	12	29	9	1.09077	0.476867	0.782927	1.5577	0.449872	0.817952	0.495772
Cs2g06300	4871	4441	4308	4698	5368	43.4688	47.3931	39.843	41.9432	46.0336	0.842088	0.129918
Cs2g06320	276	293	304	328	376	8.27266	8.94444	9.32157	9.46157	10.8125	0.683781	0.254901
Cs2g06330	1375	1481	1450	1346	1052	49.347	53.5444	51.5981	49.9918	39.622	0.556486	-0.278401
Cs2g06340	1425	1383	1254	1160	1330	17.9428	17.1847	16.1578	15.6995	18.0301	0.804798	-0.139948
Cs2g06350	1177	1198	1299	1067	1142	19.5362	19.8448	21.5141	17.4663	18.5456	0.755824	-0.168501
Cs2g06360	564	595	531	451	449	25.7389	27.2188	24.2178	20.7412	20.7333	0.489012	-0.342971
Cs2g06370	794	999	814	908	1046	30.9042	38.8571	31.6589	40.9308	51.5705	0.772994	0.14941
Cs2g06380	161	185	187	201	142	4.15446	4.87051	4.86588	4.92084	3.4868	0.952085	-0.0699898
Cs2g06390	2325	2243	2162	2389	2595	43.7423	42.4747	40.7418	45.5046	50.2201	0.816017	0.132725
Cs2g06400	350	429	503	93	83	15.7423	19.4397	22.3919	4.18995	3.765	1.46172e-08	-2.29994
Cs2g06410	954	866	901	1355	1224	61.979	55.2877	57.4082	83.1689	70.2691	0.193803	0.489042
Cs2g06440	481	720	522	607	476	8.76122	12.8815	9.54492	12.1187	9.83438	0.886285	-0.104153
Cs2g06460	286	227	247	218	296	11.4643	9.27157	9.75909	8.96918	12.1792	1	0.00183923
Cs2g06500	163	149	167	200	148	8.04938	7.36322	8.25245	9.29494	6.69677	0.911041	0.105507
Cs2g06510	1409	1315	1386	1190	1242	14.9109	14.0818	15.1435	12.5704	13.2542	0.716206	-0.191045
Cs2g06520	1015	995	1031	1343	1720	40.3713	41.2164	42.0283	51.39	62.2092	0.109347	0.575838
Cs2g06570	26	62	34	51	50	0.54906	1.29852	0.708262	1.02589	1.0328	0.82706	0.291988
Cs2g06580	1044	980	732	1165	1188	16.3819	16.6056	12.0857	22.0778	23.163	0.42594	0.338946
Cs2g06590	357	314	331	492	442	8.59042	7.70965	7.98029	11.596	10.404	0.342687	0.465079
Cs2g06600	1664	1247	1435	1746	2005	54.2995	39.5501	46.7815	56.3994	62.8691	0.41306	0.354017
Cs2g06610	2223	2110	2243	2781	2476	87.7328	83.6424	88.9178	106.848	95.2608	0.633025	0.243166
Cs2g06620	467	759	484	977	1104	24.7732	42.0756	26.0411	47.519	52.0523	0.0126518	0.848411
Cs2g06630	988	801	928	716	551	26.926	21.911	25.0105	20.8674	16.2534	0.16529	-0.533822
Cs2g06650	141	102	242	334	709	2.64123	2.06084	4.67007	6.4135	13.5299	0.115048	1.66754
Cs2g06660	22	16	51	26	31	53.2519	44.0095	143.831	58.9301	67.9303	0.988646	-0.0801695
Cs2g06670	1342	1396	1411	1708	1813	68.546	74.5985	73.1731	80.5384	78.8972	0.452737	0.328831
Cs2g06690	1514	1318	1480	1358	1105	51.8717	45.965	50.8175	46.4783	37.8245	0.625579	-0.241463
Cs2g06710	70	108	116	126	114	2.86086	4.41476	4.74366	5.00388	4.52791	0.772532	0.271462
Cs2g06720	294	292	349	320	428	7.74895	7.74406	9.43397	8.42156	11.0853	0.693642	0.242911
Cs2g06730	45	69	50	181	146	1.85382	2.91631	2.09075	7.63383	6.19717	0.00951124	1.5612
Cs2g06740	1512	1544	1498	1100	1165	18.4982	19.0179	18.2517	13.0948	13.7252	0.283816	-0.441805
Cs2g06750	573	556	515	1065	972	31.3017	30.2934	28.4724	57.7507	50.9682	0.00651488	0.875675
Cs2g06770	1289	1118	1227	1754	2247	17.7644	15.4809	16.8331	23.7563	30.378	0.0425005	0.704564
Cs2g06780	564	525	637	564	638	15.2528	14.8552	16.5992	21.2306	25.9171	0.946837	0.0433531
Cs2g06790	207	218	224	259	244	13.111	14.0879	14.389	15.0146	14.6171	0.790385	0.198061
Cs2g06800	1132	1579	1075	1079	1075	19.0685	26.6159	18.1475	17.824	17.5609	0.634765	-0.247918
Cs2g06810	290	180	224	228	360	6.36909	3.96624	5.05363	4.85347	7.11612	0.646219	0.32733
Cs2g06820	648	444	611	1054	2146	21.507	14.7073	20.3033	33.5812	67.6304	0.100998	1.47522
Cs2g06830	222	296	290	274	338	7.45793	9.99879	9.81886	8.91725	11.0495	0.815127	0.163659
Cs2g06840	38	159	275	79	136	1.4319	5.98565	10.267	2.79594	4.7282	0.82184	-0.574972
Cs2g06850	418	409	453	656	805	9.10094	8.91772	9.8398	14.1066	17.3649	0.0375628	0.756117
Cs2g06860	1967	1658	1473	1872	1797	27.4559	21.7701	20.119	24.4739	19.3767	0.876116	0.0925307
Cs2g06870	114	72	106	204	182	3.62856	2.32569	3.38604	6.32716	5.57963	0.105779	0.969402
Cs2g06890	1128	968	858	1323	1198	32.9207	28.1126	24.8564	36.9269	32.6915	0.42788	0.338435
Cs2g06900	46	57	49	140	41	1.51408	1.92106	1.61723	4.43261	1.27911	0.60008	0.819398
Cs2g06920	878	761	831	985	1025	45.0868	39.8652	42.2495	50.7792	52.5583	0.552341	0.268835
Cs2g06930	103	69	93	103	72	16.9154	11.5996	15.2801	16.6684	11.5965	0.992706	-0.0313817
Cs2g06940	237	304	260	342	246	7.67532	9.93662	8.6116	10.7183	7.70757	0.874326	0.120006
Cs2g06950	32	13	41	38	69	1.78454	0.750361	2.31577	2.12622	3.77846	0.427811	0.879682
Cs2g06960	301	199	360	417	433	18.2244	12.2851	21.6969	25.5704	27.0944	0.257172	0.548639
Cs2g06970	1218	1246	1067	938	885	29.4162	30.1988	25.7884	22.5866	21.3037	0.35944	-0.387361
Cs2g06980	280	275	300	258	205	3.87638	3.58129	4.34188	4.332	3.24483	0.634924	-0.318799
Cs2g06990	25	1	2	16	4	1.20029	0.052956	0.10723	0.759273	0.21807	0.975636	0.0928514
Cs2g07010	8871	5011	7772	2543	2961	269.718	157.849	236.414	76.7579	89.7514	0.0137425	-1.40947
Cs2g07020	35	130	49	8	8	1.7371	6.35276	2.40187	0.42139	0.383842	0.183475	-3.17739
Cs2g07050	334	298	374	336	259	9.22471	8.61588	10.3181	9.0395	6.76797	0.786751	-0.191577
Cs2g07060	1441	1333	1328	1483	1426	47.0752	44.0778	43.4972	57.1967	59.189	0.907668	0.0705117
Cs2g07069	891	941	859	930	737	36.4735	41.3812	36.5375	36.9636	29.3477	0.825478	-0.124501
Cs2g07070	126	132	88	185	227	2.91237	3.02408	2.20001	4.20042	5.06647	0.172982	0.81842
Cs2g07080	352	347	304	414	226	25.2678	25.0227	22.0629	28.6753	15.6248	0.928292	-0.0807461
Cs2g07090	95	455	189	62	12	8.03844	38.1607	16.022	4.89007	0.96589	0.27447	-2.7542
Cs2g07100	27	16	44	26	15	0.461962	0.282115	0.753624	0.423962	0.244488	0.779854	-0.52004
Cs2g07110	61	80	82	65	116	1.2218	1.81014	1.65387	1.95978	3.53884	0.805054	0.262717
Cs2g07130	67	56	88	168	189	3.49788	2.92316	4.23996	9.15394	9.16546	0.0248488	1.32357
Cs2g07150	308	272	303	219	214	5.92805	5.39022	5.87889	4.15663	3.98154	0.44149	-0.461929
Cs2g07160	1041	941	1001	863	1076	10.0098	9.27377	9.7212	8.10595	9.98205	0.934926	-0.0557137
Cs2g07170	405	627	529	1069	860	19.8889	31.9465	27.2219	54.5588	43.6974	0.00723611	0.870534
Cs2g07180	498	446	399	435	605	13.1142	11.342	9.76718	10.4754	14.4888	0.729889	0.19726
Cs2g07190	135	122	122	180	122	4.75685	4.31499	4.28728	6.27412	4.23079	0.787898	0.23937
Cs2g07200	81	79	71	125	107	5.77815	5.63841	5.10632	8.89087	7.58736	0.492044	0.572857
Cs2g07220	252	235	276	128	100	9.59794	9.19912	10.5832	4.78696	3.72632	0.0246669	-1.17654
Cs2g07240	134	161	114	69	43	3.20806	3.82765	2.70888	1.6107	0.962479	0.0555031	-1.30158
Cs2g07270	1938	1936	1576	1717	1903	31.9124	32.6832	26.2162	27.8663	30.9984	0.975844	-0.0239044
Cs2g07300	1368	1224	1092	791	1237	56.6986	47.5158	45.3149	32.4777	58.038	0.521505	-0.295269
Cs2g07320	2225	2074	1982	2347	2165	59.6395	56.3943	53.2312	61.5999	56.0581	0.883148	0.089263
Cs2g07330	18420	12799	9518	10420	5478	880.376	611.705	454.225	516.933	276.739	0.363191	-0.788006
Cs2g07340	9	69	28	5	0	0.201091	1.31704	0.533833	0.0984277	0.0159392	0.253804	-3.83977
Cs2g07350	596	429	444	559	659	53.9391	38.9489	40.5201	57.9552	72.0396	0.544998	0.296596
Cs2g07360	898	960	827	853	506	50.4813	49.5515	44.1484	54.6203	33.7104	0.336435	-0.415364
Cs2g07370	180	98	138	83	31	6.81925	3.7431	5.28302	2.9851	1.10983	0.097121	-1.2985
Cs2g07390	1233	1313	1054	1550	1173	30.4772	32.7049	26.0213	37.2675	27.8081	0.753766	0.16402
Cs2g07410	763	718	657	974	374	46.7183	44.7883	40.1235	60.019	22.9408	0.945159	-0.0974083
Cs2g07420	3659	2987	3195	2426	2199	103.892	84.7048	90.5209	67.391	60.2183	0.231593	-0.522628
Cs2g07430	2725	2528	2321	2838	3159	63.7256	59.5137	54.2275	65.4043	73.5272	0.664377	0.229485
Cs2g07460	80	54	46	69	50	1.89448	1.2416	1.09735	1.50436	1.1587	1	-0.0283535
Cs2g07480	37	33	31	22	15	1.12891	1.0132	0.943504	0.680826	0.456649	0.558175	-0.881495
Cs2g07490	88	60	98	100	97	4.31009	2.95575	4.83945	4.85256	4.61861	0.813982	0.245426
Cs2g07530	259	363	232	89	256	11.0077	15.7155	9.74752	3.95798	11.0272	0.412457	-0.743493
Cs2g07540	912	881	807	697	682	29.2399	28.9057	26.001	20.0919	18.9349	0.430046	-0.348521
Cs2g07550	306	681	185	6	49	14.8483	33.6183	8.65559	0.276803	2.65419	0.0705344	-3.85018
Cs2g07560	168	211	180	261	227	10.6315	13.6891	11.5327	16.3464	14.0335	0.580187	0.369777
Cs2g07570	557	544	602	570	803	12.6554	12.3458	13.6718	12.5358	17.1903	0.602033	0.254325
Cs2g07590	259	257	329	293	331	27.6862	28.2362	35.0904	30.2028	33.6918	0.860122	0.127503
Cs2g07600	2448	7037	2199	1587	2588	77.5335	231.746	70.5063	50.0484	81.434	0.67014	-0.920504
Cs2g07610	963	1038	925	930	796	34.3011	38.9192	33.7207	33.1603	25.9726	0.704305	-0.195255
Cs2g07630	50	59	71	63	67	4.8213	5.70691	6.88706	5.94532	6.47056	0.944665	0.0950654
Cs2g07660	135	281	243	571	178	3.15336	6.69512	5.74014	13.2852	4.1823	0.633643	0.750305
Cs2g07680	27	1	8	3	1	0.875857	0.0352881	0.283218	0.118978	0.0544183	0.609374	-2.5952
Cs2g07700	16	18	216	23	15	0.429023	0.49955	5.64936	0.604805	0.391076	0.747357	-2.15883
Cs2g07710	853	817	767	656	712	12.3944	12.0306	11.1996	9.35661	10.3473	0.577957	-0.266896
Cs2g07720	70	2960	519	2073	10125	2.71696	112.271	18.5047	76.4726	357.998	0.36478	2.34128
Cs2g07740	287	534	660	1047	601	7.99412	14.8949	18.4969	30.0198	17.2792	0.420918	0.718165
Cs2g07750	395	398	368	366	421	10.6065	10.6908	9.95087	11.3943	13.417	0.996845	0.00494326
Cs2g07780	384	352	336	529	598	13.1851	12.2074	11.6128	17.4072	19.5931	0.12523	0.638384
Cs2g07790	657	761	711	748	750	7.89584	9.78732	8.57916	9.49705	9.90577	0.924199	0.0583919
Cs2g07820	164	179	162	128	151	6.39369	7.31458	6.58733	4.64548	5.13532	0.738823	-0.290446
Cs2g07830	386	341	401	161	192	14.3347	12.6727	14.7254	5.86486	6.80223	0.0132963	-1.11045
Cs2g07840	105	104	116	96	107	2.67728	2.81231	2.85609	2.36906	2.52408	0.932192	-0.113558
Cs2g07850	909	875	920	942	858	35.553	34.0107	35.6986	35.7957	31.7641	0.979369	-0.021025
Cs2g07860	1646	1495	1567	1648	1574	95.8528	86.6705	91.0859	90.2443	83.779	0.975636	0.019083
Cs2g07910	22	50	38	16	17	0.257422	0.587669	0.444674	0.1876	0.196694	0.390423	-1.17325
Cs2g07920	2991	4378	3320	2229	1509	316.296	465.379	353.845	225.786	150.695	0.0370525	-0.949838
Cs2g07930	234	215	226	179	135	4.5975	4.23522	4.47647	3.41102	2.56338	0.408767	-0.537521
Cs2g07940	3390	3654	2832	2494	2214	106.476	119.116	89.0964	76.2737	65.2605	0.258072	-0.502223
Cs2g07950	492	468	485	536	571	30.3069	28.5328	29.3069	32.2531	34.6952	0.748556	0.181475
Cs2g07960	105	146	134	93	127	3.08602	4.27171	3.96275	2.70683	3.67032	0.811487	-0.243007
Cs2g07970	10015	8850	8824	5253	4921	250.993	225.264	221.848	126.628	116.615	0.0630955	-0.877873
Cs2g07990	150	139	164	164	182	2.75963	2.5512	3.01819	2.94763	3.2727	0.837853	0.176757
Cs2g08000	232	441	396	399	375	5.9091	11.4124	10.0906	9.92702	9.27016	0.902101	0.0981672
Cs2g08030	213	128	130	179	156	11.5141	7.14253	7.06244	9.15371	7.77051	0.940179	0.076768
Cs2g08040	106	144	121	190	190	11.4388	15.9716	13.0395	20.7744	20.5862	0.365871	0.599825
Cs2g08050	1033	1012	925	655	692	17.0813	17.2848	16.2228	8.85736	9.20299	0.124841	-0.574534
Cs2g08060	299	381	377	309	254	8.81245	11.5702	11.75	10.2139	8.32262	0.569994	-0.343425
Cs2g08070	1961	1716	1717	1988	1793	54.362	49.2012	48.3155	54.1079	48.4195	0.932512	0.0540638
Cs2g08080	3277	3312	3147	2906	2684	67.9893	69.9062	65.123	61.0452	57.2556	0.67677	-0.23431
Cs2g08090	749	811	917	895	906	31.9942	34.9578	38.7014	36.9733	37.1702	0.847937	0.105377
Cs2g08110	5786	6317	7084	8518	5457	135.15	148.359	165.882	196.774	125.414	0.880223	0.108692
Cs2g08140	248	282	256	299	316	4.87889	5.76756	5.42788	5.75024	5.5573	0.757097	0.211653
Cs2g08150	149	147	150	190	179	55.4783	67.5059	71.5865	71.177	49.0967	0.7113	0.292585
Cs2g08160	428	448	458	254	281	14.8482	15.8037	16.0021	8.77789	9.75893	0.0956332	-0.752673
Cs2g08170	321	213	259	386	444	11.8614	7.86861	9.84788	13.7293	15.8006	0.181374	0.632571
Cs2g08180	64	33	35	31	30	12.0755	6.49624	6.3989	8.86988	7.31706	0.702261	-0.544945
Cs2g08190	4557	2904	4784	5840	8657	121.706	78.2441	127.945	151.33	219.319	0.120885	0.80897
Cs2g08200	2675	2944	2812	2432	1959	38.8224	43.349	40.8047	34.964	28.1257	0.431125	-0.375101
Cs2g08210	643	610	404	342	211	60.3289	56.2845	38.101	31.2523	16.1828	0.054925	-1.01503
Cs2g08230	1054	989	938	1090	1116	37.0929	35.0029	32.9983	37.1223	38.0511	0.805515	0.131936
Cs2g08250	135	171	145	339	605	5.63061	7.21152	6.00585	14.007	24.9227	0.0214835	1.63013
Cs2g08260	8	27	5	3	8	0.14626	0.460651	0.0933181	0.0577216	0.14706	0.704116	-1.2988
Cs2g08270	169	216	215	576	185	8.36198	10.1177	9.53597	25.8414	7.29697	0.527169	0.909736
Cs2g08290	215	165	151	219	223	13.24	9.99037	9.21341	13.0274	13.0163	0.679068	0.302622
Cs2g08300	48	105	31	21	69	1.56789	3.45473	1.01934	0.702025	2.21657	0.849906	-0.467673
Cs2g08310	24	60	106	11	30	0.714455	1.83687	3.15216	0.338386	0.916611	0.416425	-1.65268
Cs2g08320	4240	2769	3783	3002	3146	110.133	68.5812	99.4068	84.0322	87.5112	0.665569	-0.245169
[truncated: 13,850 more rows]

## Sheet: Table S3
Table S3. List of differentially expressed genes (DEGs) identified in low pH-treated Citrus sinensis leaves
#ID	pH 6.0-1(T02)_Count	pH 6.0-2(T03)_Count	pH 6.0-3(T04)_Count	pH 2.5-1(T01)_Count	pH 2.5-2(T10)_Count	pH 6.0-1(T02)_FPKM	pH 6.0-2(T03)_FPKM	pH 6.0-3(T04)_FPKM	pH 2.5-1(T01)_FPKM	pH 2.5-2(T10)_FPKM	FDR	log2FC	regulation	GO_annotion	KEGG_annotation	KOG	Pathway	Swissprot_annotation	nr_annotation
Cs1g01730	118	91	60	253	240	4.4548	3.40066	2.45588	10.3336	12.6575	0.00467046	1.44232	up	Cellular Component: integral component of plasma membrane (GO:0005887);; Molecular Function: secondary active sulfate transmembrane transporter activity (GO:0008271);; Biological Process: sulfate transport (GO:0008272);; Molecular Function: sulfate transmembrane transporter activity (GO:0015116);; Molecular Function: anion:anion antiporter activity (GO:0015301);; Cellular Component: integral comp…	K17469|1.0e-119|cic:CICLE_v10025101mg|K17469 sulfate transporter 2, low-affinity | (RefSeq) hypothetical protein	[P]	--	Sulfate transporter 2.1 OS=Arabidopsis thaliana OX=3702 GN=SULTR2;1 PE=2 SV=1	hypothetical protein CISIN_1g010524mg [Citrus sinensis]
Cs1g02380	239	307	305	176	88	8.58708	10.9732	10.8678	6.1248	2.9987	0.025563	-1.12248	down	Cellular Component: integral component of membrane (GO:0016021);;	K01728|1.2e-23|zju:107419134|K01728 pectate lyase [EC:4.2.2.2] | (RefSeq) pectate lyase 1-like	--	--	--	uncharacterized protein LOC102619729 [Citrus sinensis]
Cs1g02860	687	617	746	259	169	19.8521	17.9433	21.235	7.4281	4.84402	5.55676e-07	-1.69346	down	Cellular Component: mitochondrion (GO:0005739);; Cellular Component: vacuolar membrane (GO:0005774);; Cellular Component: chloroplast envelope (GO:0009941);; Biological Process: ER to chloroplast lipid transport (GO:1990052);;	--	--	--	Protein TRIGALACTOSYLDIACYLGLYCEROL 4, chloroplastic OS=Arabidopsis thaliana OX=3702 GN=TGD4 PE=1 SV=1	protein TRIGALACTOSYLDIACYLGLYCEROL 4, chloroplastic [Citrus sinensis]
Cs1g03080	4639	4433	3675	2260	1688	104.781	101.172	83.7228	49.5131	36.6936	0.00230327	-1.12377	down	Cellular Component: mitochondrion (GO:0005739);;	--	[R]	--	Pentatricopeptide repeat-containing protein At1g02150 OS=Arabidopsis thaliana OX=3702 GN=At1g02150 PE=2 SV=2	pentatricopeptide repeat-containing protein At1g02150 [Citrus clementina]
Cs1g03700	288	237	288	587	534	7.55319	6.29799	7.72544	14.3069	12.577	0.00716454	1.02971	up	Molecular Function: calcium ion binding (GO:0005509);; Cellular Component: integral component of membrane (GO:0016021);; Biological Process: transmembrane transport (GO:0055085);;	K22048|1.1e-131|cit:102618362|K22048 mechanosensitive ion channel protein 4/5/6/7/8/9/10 | (RefSeq) mechanosensitive ion channel protein 10-like isoform X1	[M]	--	Mechanosensitive ion channel protein 5 OS=Arabidopsis thaliana OX=3702 GN=MSL5 PE=2 SV=1	mechanosensitive ion channel protein 10-like isoform X1 [Citrus sinensis]
Cs1g03720	124	122	101	206	298	3.98195	3.8926	3.24667	6.3852	8.65403	0.0349342	1.10439	up	Cellular Component: integral component of membrane (GO:0016021);;	K22048|1.3e-172|cit:102618362|K22048 mechanosensitive ion channel protein 4/5/6/7/8/9/10 | (RefSeq) mechanosensitive ion channel protein 10-like isoform X1	[M]	--	Mechanosensitive ion channel protein 10 OS=Arabidopsis thaliana OX=3702 GN=MSL10 PE=1 SV=1	mechanosensitive ion channel protein 10 [Citrus clementina]
Cs1g03820	50	49	34	138	128	1.70126	1.67256	1.15778	4.50635	4.09759	0.0180606	1.56721	up	Molecular Function: monooxygenase activity (GO:0004497);; Molecular Function: iron ion binding (GO:0005506);; Molecular Function: oxidoreductase activity, acting on paired donors, with incorporation or reduction of molecular oxygen (GO:0016705);; Molecular Function: heme binding (GO:0020037);;	K15405|1.4e-141|bna:106353459|K15405 midchain alkane hydroxylase | (RefSeq) alkane hydroxylase MAH1-like	[QI]	--	Alkane hydroxylase MAH1 OS=Arabidopsis thaliana OX=3702 GN=CYP96A15 PE=2 SV=1	alkane hydroxylase MAH1-like [Citrus sinensis]
Cs1g03870	9	11	5	56	156	1.09945	1.21453	1.80604	6.46913	16.9263	0.0349342	3.6496	up	Molecular Function: DNA-binding transcription factor activity (GO:0003700);; Cellular Component: nucleus (GO:0005634);; Molecular Function: sequence-specific DNA binding (GO:0043565);;	K12835|1.5e-08|cmax:111493042|K12835 ATP-dependent RNA helicase DDX42 [EC:3.6.4.13] | (RefSeq) DEAD-box ATP-dependent RNA helicase 24 isoform X1	--	--	Probable WRKY transcription factor 51 OS=Arabidopsis thaliana OX=3702 GN=WRKY51 PE=1 SV=1	hypothetical protein CICLE_v10026733mg [Citrus clementina]
Cs1g04080	393	395	365	187	152	11.1471	11.4529	10.4745	5.7834	4.56499	0.00622454	-1.19953	down	Cellular Component: chloroplast (GO:0009507);; Molecular Function: violaxanthin de-epoxidase activity (GO:0046422);;	--	--	--	--	uncharacterized protein LOC18037494 [Citrus clementina]
Cs1g04540	87	40	51	149	252	8.71244	4.03614	5.13049	14.1205	22.9277	0.0163945	1.73937	up	Biological Process: reproduction (GO:0000003);; Cellular Component: cellular_component (GO:0005575);; Cellular Component: extracellular region (GO:0005576);; Biological Process: biological_process (GO:0008150);; Biological Process: fertilization (GO:0009566);; Biological Process: double fertilization forming a zygote and endosperm (GO:0009567);; Biological Process: sexual reproduction (GO:0019953…	--	--	--	--	hypothetical protein CUMW_200450 [Citrus unshiu]
Cs1g06040	1886	1359	1926	4281	4738	52.6527	39.5346	53.9543	118.86	129.283	1.34427e-05	1.36846	up	Molecular Function: zinc ion binding (GO:0008270);;	--	--	--	--	zinc finger protein hangover [Citrus sinensis]
Cs1g06330	1124	1038	982	1725	2643	22.9708	21.2173	20.0612	34.5766	53.427	0.0207167	1.04004	up	Molecular Function: endonuclease activity (GO:0004519);; Biological Process: double-strand break repair (GO:0006302);; Molecular Function: 3'-5' exonuclease activity (GO:0008408);; Molecular Function: manganese ion binding (GO:0030145);; Cellular Component: Mre11 complex (GO:0030870);; Biological Process: meiotic cell cycle (GO:0051321);;	K10865|6.0e-39|cic:CICLE_v10007579mg|K10865 double-strand break repair protein MRE11 | (RefSeq) hypothetical protein	[L]	cit03440,cit03450	Double-strand break repair protein MRE11 OS=Arabidopsis thaliana OX=3702 GN=MRE11 PE=1 SV=1	hypothetical protein CISIN_1g004713mg [Citrus sinensis]
Cs1g06850	4599	6080	3843	2695	1266	162.791	215.937	136.079	97.2009	46.6283	0.0242095	-1.30688	down	Cellular Component: chloroplast (GO:0009507);; Biological Process: photosynthesis (GO:0015979);; Biological Process: chlorophyll biosynthetic process (GO:0015995);; Molecular Function: protochlorophyllide reductase activity (GO:0016630);;	K00218|5.4e-124|cit:102614959|K00218 protochlorophyllide reductase [EC:1.3.1.33] | (RefSeq) protochlorophyllide reductase, chloroplastic	[Q]	cit01100,cit01110,cit00860	Protochlorophyllide reductase, chloroplastic OS=Cucumis sativus OX=3659 GN=PORA PE=2 SV=1	protochlorophyllide reductase, chloroplastic [Citrus sinensis]
Cs1g08150	465	581	716	1640	1314	7.29465	9.33319	11.3037	26.4974	21.8523	4.57793e-06	1.31022	up	--	--	--	--	--	FK506-binding protein 5 [Citrus clementina]
Cs1g09310	296	432	264	152	98	4106.79	6188.98	4206.96	2006.86	1151.17	0.0187255	-1.4218	down	Molecular Function: magnesium ion binding (GO:0000287);; Molecular Function: electron transfer activity (GO:0009055);; Cellular Component: photosystem I (GO:0009522);; Cellular Component: chloroplast thylakoid membrane (GO:0009535);; Biological Process: photosynthesis (GO:0015979);; Cellular Component: integral component of membrane (GO:0016021);; Molecular Function: chlorophyll binding (GO:00161…	K02689|1.7e-31|aip:110272002|K02689 photosystem I P700 chlorophyll a apoprotein A1 | (RefSeq) uncharacterized protein LOC110272002	--	cit01100,cit00195	Photosystem I P700 chlorophyll a apoprotein A1 OS=Agrostis stolonifera OX=63632 GN=psaA PE=3 SV=1	photosystem I P700 chlorophyll a apoprotein A1 [Malouetia tamaquarina]
Cs1g09350	2274	1633	2088	3623	5499	37.4484	26.9792	35.2683	62.0567	92.9959	0.0130339	1.17135	up	Biological Process: defense response (GO:0006952);; Molecular Function: ADP binding (GO:0043531);;	K15078|3.6e-119|tcc:18614561|K15078 structure-specific endonuclease subunit SLX1 [EC:3.6.1.-] | (RefSeq) putative disease resistance protein RGA3	[T]	--	Disease resistance protein RGA2 OS=Solanum bulbocastanum OX=147425 GN=RGA2 PE=1 SV=1	putative disease resistance protein RGA1 [Citrus sinensis]
Cs1g09360	16	15	22	70	63	0.516684	0.487479	0.710499	2.14249	1.96997	0.0375412	1.89243	up	Molecular Function: UDP-glycosyltransferase activity (GO:0008194);;	K23260|1.0e-74|egr:104453761|K23260 scopoletin glucosyltransferase [EC:2.4.1.128] | (RefSeq) scopoletin glucosyltransferase	[GC]	--	UDP-glycosyltransferase 92A1 OS=Arabidopsis thaliana OX=3702 GN=UGT92A1 PE=2 SV=1	UDP-glycosyltransferase 92A1 [Citrus clementina]
Cs1g10230	123	100	97	28	45	2.90363	2.44268	2.30324	0.648725	0.985779	0.0355473	-1.56605	down	Molecular Function: molecular_function (GO:0003674);; Molecular Function: nucleic acid binding (GO:0003676);; Molecular Function: RNA binding (GO:0003723);; Molecular Function: catalytic activity (GO:0003824);; Molecular Function: nuclease activity (GO:0004518);; Molecular Function: endonuclease activity (GO:0004519);; Molecular Function: binding (GO:0005488);; Cellular Component: cellular_compon…	--	[R]	--	Putative pentatricopeptide repeat-containing protein At1g16830 OS=Arabidopsis thaliana OX=3702 GN=At1g16830 PE=3 SV=2	putative pentatricopeptide repeat-containing protein At1g16830 isoform X1 [Citrus sinensis]
Cs1g10970	174	207	177	425	439	3.13442	3.7823	3.20173	7.45465	7.60463	0.00371627	1.19641	up	Molecular Function: ADP binding (GO:0043531);;	K13459|0.0e+00|cit:102609515|K13459 disease resistance protein RPS2 | (RefSeq) disease resistance protein SUMM2-like	[T]	--	Disease resistance protein At4g27190 OS=Arabidopsis thaliana OX=3702 GN=At4g27190 PE=2 SV=1	probable disease resistance protein At5g63020 [Citrus sinensis]
Cs1g11140	111	82	78	215	226	4.81328	4.00766	3.10259	6.95859	7.49462	0.0198596	1.26976	up	Molecular Function: channel activity (GO:0015267);; Cellular Component: integral component of membrane (GO:0016021);;	K09874|2.3e-35|cic:CICLE_v10026151mg|K09874 aquaporin NIP | (RefSeq) hypothetical protein	[G]	--	Aquaporin NIP6-1 OS=Arabidopsis thaliana OX=3702 GN=NIP6-1 PE=1 SV=1	aquaporin NIP6-1 [Citrus clementina]
Cs1g11280	505	354	441	224	125	15.1346	10.9347	13.1039	6.50484	3.84716	0.00124244	-1.3295	down	Molecular Function: protein kinase activity (GO:0004672);; Molecular Function: ATP binding (GO:0005524);; Cellular Component: integral component of membrane (GO:0016021);;	K13435|1.0e-99|sly:101268866|K13435 serine/threonine-protein kinase Pto | (RefSeq) Pto; serine/threonine protein kinase Pto	[T]	--	Probable receptor-like protein kinase At2g23200 OS=Arabidopsis thaliana OX=3702 GN=At2g23200 PE=3 SV=1	probable receptor-like protein kinase At2g23200 isoform X2 [Citrus sinensis]
Cs1g11860	386	255	242	584	648	26.1133	16.6155	16.1639	35.6045	38.8115	0.00439217	1.04821	up	Molecular Function: RNA binding (GO:0003723);;	K11592|1.2e-17|jre:109005577|K11592 endoribonuclease Dicer [EC:3.1.26.-] | (RefSeq) dicer-like protein 4	--	--	Ribonuclease 3-like protein 1 OS=Arabidopsis thaliana OX=3702 GN=RTL1 PE=2 SV=1	ribonuclease 3-like protein 1 isoform X1 [Citrus sinensis]
Cs1g12030	321	276	264	509	807	14.297	12.6623	11.8616	23.5892	36.6036	0.020674	1.17795	up	--	--	--	--	--	hypothetical protein CICLE_v10026692mg [Citrus clementina]
Cs1g12410	33	61	69	184	117	1.60792	3.0504	3.35771	8.7406	5.42366	0.0212678	1.44902	up	Molecular Function: molecular_function (GO:0003674);; Molecular Function: catalytic activity (GO:0003824);; Molecular Function: diacylglycerol cholinephosphotransferase activity (GO:0004142);; Biological Process: lipid metabolic process (GO:0006629);; Biological Process: phospholipid metabolic process (GO:0006644);; Biological Process: glycerophospholipid metabolic process (GO:0006650);; Biologic…	--	--	--	Phosphatidylcholine:diacylglycerol cholinephosphotransferase 1 OS=Arabidopsis thaliana OX=3702 GN=ROD1 PE=1 SV=1	hypothetical protein CUMW_279210 [Citrus unshiu]
Cs1g12420	970	1123	907	432	291	17.16	19.7802	15.935	7.41582	4.89961	1.25949e-06	-1.48623	down	Cellular Component: endoplasmic reticulum membrane (GO:0005789);; Biological Process: fatty acid biosynthetic process (GO:0006633);; Molecular Function: 16:0 monogalactosyldiacylglycerol desaturase activity (GO:0009979);; Cellular Component: integral component of membrane (GO:0016021);; Molecular Function: oxidoreductase activity, acting on paired donors, with oxidation of a pair of donors result…	K20416|7.7e-99|cit:102621512|K20416 palmitoyl-[glycerolipid] 7-desaturase [EC:1.14.19.42] | (RefSeq) palmitoyl-monogalactosyldiacylglycerol delta-7 desaturase, chloroplastic	[I]	--	Palmitoyl-monogalactosyldiacylglycerol delta-7 desaturase, chloroplastic OS=Arabidopsis thaliana OX=3702 GN=ADS3 PE=1 SV=2	palmitoyl-monogalactosyldiacylglycerol delta-7 desaturase, chloroplastic [Citrus sinensis]
Cs1g13200	399	432	493	170	206	7.55722	8.22913	9.36745	3.06439	3.66291	0.00249884	-1.25128	down	Biological Process: ribosomal small subunit assembly (GO:0000028);; Cellular Component: ubiquitin ligase complex (GO:0000151);; Biological Process: maturation of SSU-rRNA from tricistronic rRNA transcript (SSU-rRNA, 5.8S rRNA, LSU-rRNA) (GO:0000462);; Molecular Function: molecular_function (GO:0003674);; Molecular Function: nucleic acid binding (GO:0003676);; Molecular Function: RNA binding (GO:0…	K14558|9.9e-260|cit:102614962|K14558 periodic tryptophan protein 2 | (RefSeq) periodic tryptophan protein 2	[A]	cit03008	Periodic tryptophan protein 2 OS=Arabidopsis thaliana OX=3702 GN=PWP2 PE=1 SV=1	periodic tryptophan protein 2 [Citrus sinensis]
Cs1g13620	42	46	43	7	10	0.541103	0.593699	0.56701	0.0877481	0.132892	0.0412004	-2.38084	down	Biological Process: response to reactive oxygen species (GO:0000302);; Biological Process: response to acid chemical (GO:0001101);; Biological Process: defense response to oomycetes (GO:0002229);; Biological Process: response to oomycetes (GO:0002239);; Molecular Function: molecular_function (GO:0003674);; Molecular Function: catalytic activity (GO:0003824);; Molecular Function: transporter activ…	K08712|8.3e-43|gsl:Gasu_29800|K08712 ATP-binding cassette, subfamily G (WHITE), member 2, SNQ2 | (RefSeq) ABC transporter, ATP-binding protein	[Q]	--	Pleiotropic drug resistance protein 1 OS=Petunia axillaris OX=33119 GN=PDR1 PE=2 SV=1	hypothetical protein CICLE_v10024697mg [Citrus clementina]
Cs1g14893	206	153	167	423	429	6.75005	4.9259	5.17901	12.7189	13.2054	0.00218421	1.26266	up	Molecular Function: protein serine/threonine kinase activity (GO:0004674);; Molecular Function: ATP binding (GO:0005524);; Cellular Component: plasma membrane (GO:0005886);; Biological Process: protein phosphorylation (GO:0006468);;	K24104|1.1e-35|thj:104799061|K24104 GPN-loop GTPase | (RefSeq) LOW QUALITY PROTEIN: uncharacterized protein LOC104799061	--	--	Receptor-like serine/threonine-protein kinase SD1-6 OS=Arabidopsis thaliana OX=3702 GN=SD16 PE=1 SV=2	G-type lectin S-receptor-like serine/threonine-protein kinase CES101 [Citrus sinensis]
Cs1g14970	143	197	132	69	55	9.30814	13.2787	8.72864	4.25623	3.29977	0.0315957	-1.36222	down	Molecular Function: catalytic activity (GO:0003824);; Biological Process: pyridoxal phosphate biosynthetic process (GO:0042823);;	K06215|3.8e-168|cit:102610004|K06215 pyridoxal 5'-phosphate synthase pdxS subunit [EC:4.3.3.6] | (RefSeq) pyridoxal 5'-phosphate synthase-like subunit PDX1.2	[H]	cit00750	Pyridoxal 5'-phosphate synthase-like subunit PDX1.2 OS=Arabidopsis thaliana OX=3702 GN=PDX12 PE=1 SV=1	pyridoxal 5'-phosphate synthase-like subunit PDX1.2 [Citrus sinensis]
Cs1g15150	1844	1601	1792	990	720	63.0621	55.0198	61.5198	40.0084	33.5472	0.00134889	-1.04805	down	Cellular Component: cytosol (GO:0005829);; Molecular Function: hydroxypyruvate reductase activity (GO:0016618);; Molecular Function: glyoxylate reductase (NADP) activity (GO:0030267);; Molecular Function: NAD binding (GO:0051287);;	K18606|2.3e-85|egr:104449883|K18606 hydroxyphenylpyruvate reductase [EC:1.1.1.237] | (RefSeq) hydroxyphenylpyruvate reductase	[C]	--	Glyoxylate/hydroxypyruvate/pyruvate reductase 2KGR OS=Vitis vinifera OX=29760 GN=2KGR PE=1 SV=1	hydroxyphenylpyruvate reductase [Citrus sinensis]
Cs1g15320	67	55	70	26	9	1.72381	1.43748	1.84799	0.674454	0.246562	0.045121	-1.88801	down	Cellular Component: plasma membrane (GO:0005886);; Molecular Function: peptide:proton symporter activity (GO:0015333);; Cellular Component: integral component of membrane (GO:0016021);; Molecular Function: oligopeptide transmembrane transporter activity (GO:0035673);; Molecular Function: peptide transmembrane transporter activity (GO:1904680);;	K14638|8.5e-171|cic:CICLE_v10025189mg|K14638 solute carrier family 15 (peptide/histidine transporter), member 3/4 | (RefSeq) hypothetical protein	[E]	--	Protein NRT1/ PTR FAMILY 1.2 OS=Arabidopsis thaliana OX=3702 GN=NPF1.2 PE=1 SV=1	protein NRT1/ PTR FAMILY 1.2 [Citrus sinensis]
Cs1g15470	563	447	593	220	292	10.4451	8.27269	10.8986	4.03165	5.29369	0.00576689	-1.08113	down	Molecular Function: endoribonuclease activity, producing 5'-phosphomonoesters (GO:0016891);; Biological Process: tRNA 3'-trailer cleavage (GO:0042779);;	K00784|0.0e+00|cit:102625658|K00784 ribonuclease Z [EC:3.1.26.11] | (RefSeq) tRNase Z TRZ3, mitochondrial	[R]	cit03013	tRNAse Z TRZ4, mitochondrial OS=Arabidopsis thaliana OX=3702 GN=TRZ4 PE=2 SV=1	tRNase Z TRZ3, mitochondrial [Citrus sinensis]
Cs1g15690	243	244	267	464	576	8.60789	8.48549	9.09444	16.24	20.1571	0.00898161	1.02917	up	Molecular Function: chromatin binding (GO:0003682);;	--	--	--	Protein SAWADEE HOMEODOMAIN HOMOLOG 1 OS=Arabidopsis thaliana OX=3702 GN=SHH1 PE=1 SV=1	hypothetical protein CICLE_v10026320mg [Citrus clementina]
Cs1g15880	145	34	80	265	202	13.5587	3.44431	7.8152	24.1615	18.566	0.0348544	1.42044	up	Biological Process: response to oxidative stress (GO:0006979);; Cellular Component: nuclear speck (GO:0016607);; Biological Process: response to cadmium ion (GO:0046686);;	--	[K]	--	--	uncharacterized protein DDB_G0271670 [Citrus clementina]
Cs1g16030	1179	2977	1618	201	288	46.4736	118.931	65.1013	8.26395	12.5314	0.0249318	-2.99797	down	Molecular Function: iron ion binding (GO:0005506);; Cellular Component: cytoplasm (GO:0005737);; Biological Process: inositol catabolic process (GO:0019310);; Molecular Function: inositol oxygenase activity (GO:0050113);;	K00469|1.6e-45|cit:102618274|K00469 inositol oxygenase [EC:1.13.99.1] | (RefSeq) inositol oxygenase 1 isoform X1	[R]	cit01100,cit00562,cit00053	Inositol oxygenase 1 OS=Arabidopsis thaliana OX=3702 GN=MIOX1 PE=2 SV=1	hypothetical protein CICLE_v10026154mg [Citrus clementina]
Cs1g16730	27	21	20	88	144	1.28269	0.991878	0.971816	4.05998	6.59152	0.000649181	2.33679	up	Biological Process: phosphorelay signal transduction system (GO:0000160);; Biological Process: response to acid chemical (GO:0001101);; Biological Process: activation of innate immune response (GO:0002218);; Biological Process: immune effector process (GO:0002252);; Biological Process: activation of immune response (GO:0002253);; Biological Process: immune system process (GO:0002376);; Biological…	K00679|5.4e-07|cic:CICLE_v10027727mg|K00679 phospholipid:diacylglycerol acyltransferase [EC:2.3.1.158] | (RefSeq) hypothetical protein	--	--	GDSL esterase/lipase 2 OS=Arabidopsis thaliana OX=3702 GN=GLIP2 PE=2 SV=1	GDSL esterase/lipase 2-like isoform X2 [Citrus sinensis]
Cs1g16770	259	304	341	111	126	4.95922	6.19097	6.90986	1.67508	1.96559	0.00418201	-1.36675	down	Cellular Component: nucleus (GO:0005634);; Biological Process: ribosome biogenesis (GO:0042254);;	K14832|7.8e-140|cit:102626732|K14832 ribosome biogenesis protein MAK21 | (RefSeq) CCAAT/enhancer-binding protein zeta	[JK]	--	--	CCAAT/enhancer-binding protein zeta [Citrus sinensis]
Cs1g16820	2395	2623	2136	677	891	79.6773	87.6541	70.4922	21.7497	28.1618	1.93928e-07	-1.62414	down	Molecular Function: molecular_function (GO:0003674);; Molecular Function: binding (GO:0005488);; Molecular Function: protein binding (GO:0005515);; Molecular Function: chaperone binding (GO:0051087);;	--	--	--	--	dnaJ homolog subfamily B member 6 isoform X1 [Citrus sinensis]
Cs1g18120	180	167	269	520	432	2.79233	2.5885	4.19971	8.0082	6.7018	0.00266293	1.19295	up	Molecular Function: protein kinase activity (GO:0004672);; Molecular Function: ATP binding (GO:0005524);; Cellular Component: integral component of membrane (GO:0016021);;	K13430|1.8e-51|gab:108480397|K13430 serine/threonine-protein kinase PBS1 [EC:2.7.11.1] | (RefSeq) serine/threonine-protein kinase PBS1-like isoform X1	[T]	--	Receptor-like serine/threonine-protein kinase ALE2 OS=Arabidopsis thaliana OX=3702 GN=ALE2 PE=1 SV=1	receptor-like serine/threonine-protein kinase ALE2 isoform X2 [Citrus sinensis]
Cs1g18400	971	233	513	1394	2267	44.0578	10.4501	23.5323	59.6704	93.4362	0.0407596	1.66113	up	Molecular Function: calcium ion binding (GO:0005509);;	K06268|2.0e-35|cit:102611616|K06268 serine/threonine-protein phosphatase 2B regulatory subunit | (RefSeq) calcineurin B-like protein 10	[T]	--	Calcineurin B-like protein 6 OS=Oryza sativa subsp. japonica OX=39947 GN=CBL6 PE=2 SV=1	calcineurin B-like protein 10 [Citrus sinensis]
Cs1g18420	222	168	174	371	427	15.2079	11.907	11.92	26.3129	30.0673	0.0140928	1.06743	up	Cellular Component: integral component of membrane (GO:0016021);;	K20359|2.8e-91|cit:102612101|K20359 PRA1 family protein 1 | (RefSeq) PRA1 family protein F2	[U]	--	PRA1 family protein F2 OS=Arabidopsis thaliana OX=3702 GN=PRA1F2 PE=1 SV=1	PRA1 family protein F2 [Citrus sinensis]
Cs1g18540	3437	1532	5241	19240	36151	186.76	82.8439	286.927	1043.19	1979.19	0.00124353	3.00331	up	Molecular Function: molecular_function (GO:0003674);; Molecular Function: catalytic activity (GO:0003824);; Molecular Function: inorganic diphosphatase activity (GO:0004427);; Biological Process: phosphorus metabolic process (GO:0006793);; Biological Process: phosphate-containing compound metabolic process (GO:0006796);; Biological Process: response to stress (GO:0006950);; Biological Process: ce…	K13248|3.8e-85|cic:CICLE_v10026096mg|K13248 pyridoxal phosphate phosphatase PHOSPHO2 [EC:3.1.3.74] | (RefSeq) hypothetical protein	[R]	cit01100,cit00750	Inorganic pyrophosphatase 1 OS=Arabidopsis thaliana OX=3702 GN=PS2 PE=1 SV=1	hypothetical protein CICLE_v10026096mg [Citrus clementina]
Cs1g18810	143	224	157	64	43	159.856	272.16	194.433	68.9491	45.3554	0.00344804	-1.72602	down	Cellular Component: chloroplast (GO:0009507);; Biological Process: photosynthetic electron transport in photosystem II (GO:0009772);; Cellular Component: integral component of membrane (GO:0016021);; Molecular Function: electron transporter, transferring electrons within the cyclic electron transport pathway of photosynthesis activity (GO:0045156);;	K02706|3.6e-50|ini:29082209|K02706 photosystem II P680 reaction center D2 protein [EC:1.10.3.9] | (RefSeq) psbD, IPN_cp071; photosystem II protein D2	--	cit01100,cit00195	Photosystem II D2 protein OS=Cuscuta exaltata OX=476139 GN=psbD PE=3 SV=1	photosystem II D2 protein, partial [Pinguicula gracilis]
Cs1g18900	546	509	448	230	133	18.6587	17.1866	15.3994	7.44231	4.27182	0.000119735	-1.48225	down	--	--	--	--	Rhodanese-like domain-containing protein 8, chloroplastic OS=Arabidopsis thaliana OX=3702 GN=STR8 PE=4 SV=1	rhodanese-like domain-containing protein 8, chloroplastic [Citrus sinensis]
Cs1g19190	27	66	50	284	230	0.817881	2.03439	1.83628	11.1924	9.72429	7.52324e-07	2.40976	up	Cellular Component: integral component of plasma membrane (GO:0005887);; Molecular Function: ammonium transmembrane transporter activity (GO:0008519);;	K03320|4.9e-126|cit:102623874|K03320 ammonium transporter, Amt family | (RefSeq) ammonium transporter 3 member 1-like	[P]	--	Ammonium transporter 3 member 1 OS=Oryza sativa subsp. japonica OX=39947 GN=AMT3-1 PE=2 SV=1	ammonium transporter 3 member 1-like [Citrus sinensis]
Cs1g19240	66	122	67	16	16	1.16387	2.20708	1.18732	0.286862	0.288797	0.0110903	-2.42908	down	Molecular Function: molecular_function (GO:0003674);; Molecular Function: actin binding (GO:0003779);; Molecular Function: actin monomer binding (GO:0003785);; Molecular Function: catalytic activity (GO:0003824);; Molecular Function: binding (GO:0005488);; Molecular Function: protein binding (GO:0005515);; Molecular Function: ATP binding (GO:0005524);; Cellular Component: cellular_component (GO:0…	K00889|1.5e-116|cit:102625847|K00889 1-phosphatidylinositol-4-phosphate 5-kinase [EC:2.7.1.68] | (RefSeq) phosphatidylinositol 4-phosphate 5-kinase 2-like	[T]	cit01100,cit04144,cit00562,cit04070	Phosphatidylinositol 4-phosphate 5-kinase 2 OS=Arabidopsis thaliana OX=3702 GN=PIP5K2 PE=1 SV=2	hypothetical protein CUMW_038220 [Citrus unshiu]
Cs1g19410	248	227	242	455	545	9.38424	8.1868	9.11438	20.0365	27.4852	0.00867745	1.0457	up	--	K10644|1.1e-39|cit:102631195|K10644 E3 ubiquitin-protein ligase CHFR [EC:2.3.2.27] | (RefSeq) E3 ubiquitin-protein ligase CHFR	--	--	--	uncharacterized protein LOC102606605 isoform X4 [Citrus sinensis]
Cs1g19470	399	313	323	900	770	22.0002	17.481	17.6504	50.5069	45.084	6.92302e-05	1.25734	up	--	--	--	--	VQ motif-containing protein 31 OS=Arabidopsis thaliana OX=3702 GN=VQ31 PE=1 SV=1	VQ motif-containing protein 31 [Citrus sinensis]
Cs1g19540	33	25	100	160	180	1.37326	1.15265	4.38126	6.8929	7.74345	0.0075218	1.66741	up	Molecular Function: peroxidase activity (GO:0004601);; Cellular Component: extracellular region (GO:0005576);; Biological Process: response to oxidative stress (GO:0006979);; Cellular Component: plant-type cell wall (GO:0009505);; Cellular Component: plasmodesma (GO:0009506);; Cellular Component: integral component of membrane (GO:0016021);; Molecular Function: heme binding (GO:0020037);; Biologi…	K00430|8.3e-83|cit:102611617|K00430 peroxidase [EC:1.11.1.7] | (RefSeq) peroxidase 47	--	cit00940,cit01100,cit01110	Peroxidase 47 OS=Arabidopsis thaliana OX=3702 GN=PER47 PE=2 SV=2	hypothetical protein CISIN_1g017040mg [Citrus sinensis]
Cs1g19910	2332	2422	2085	4906	6237	84.6586	89.3016	75.8568	176.201	222.125	0.000156464	1.27007	up	Biological Process: response to acid chemical (GO:0001101);; Molecular Function: molecular_function (GO:0003674);; Molecular Function: catalytic activity (GO:0003824);; Molecular Function: protein kinase activity (GO:0004672);; Molecular Function: protein serine/threonine kinase activity (GO:0004674);; Molecular Function: ATP binding (GO:0005524);; Cellular Component: cellular_component (GO:00055…	K14498|2.3e-88|cit:102623202|K14498 serine/threonine-protein kinase SRK2 [EC:2.7.11.1] | (RefSeq) serine/threonine-protein kinase SAPK2 isoform X1	[T]	cit04016,cit04075	Serine/threonine-protein kinase SAPK2 OS=Oryza sativa subsp. indica OX=39946 GN=SAPK2 PE=2 SV=2	serine/threonine-protein kinase SAPK1 isoform X2 [Citrus sinensis]
Cs1g19990	167	114	181	52	67	10.0024	7.3615	11.3766	2.29279	3.72735	0.0292764	-1.39145	down	--	--	--	--	--	hypothetical protein CUMW_284570 [Citrus unshiu]
Cs1g20800	8898	9218	14184	2128	2004	110.716	114.386	179.948	26.841	26.1995	0.000115423	-2.40219	down	Cellular Component: cellular_component (GO:0005575);; Cellular Component: obsolete cell (GO:0005623);; Cellular Component: plasma membrane (GO:0005886);; Biological Process: response to stress (GO:0006950);; Biological Process: response to osmotic stress (GO:0006970);; Biological Process: biological_process (GO:0008150);; Biological Process: response to abiotic stimulus (GO:0009628);; Biological …	--	--	--	Glycine-rich domain-containing protein 1 OS=Arabidopsis thaliana OX=3702 GN=GRDP1 PE=2 SV=1	hypothetical protein CISIN_1g0029071mg, partial [Citrus sinensis]
Cs1g20920	3432	5006	3532	8024	8819	61.0095	90.8495	63.5257	146.126	167.551	0.00723611	1.05803	up	Biological Process: immune system process (GO:0002376);; Molecular Function: molecular_function (GO:0003674);; Molecular Function: catalytic activity (GO:0003824);; Molecular Function: phosphoenolpyruvate carboxykinase activity (GO:0004611);; Molecular Function: phosphoenolpyruvate carboxykinase (ATP) activity (GO:0004612);; Molecular Function: ATP binding (GO:0005524);; Cellular Component: cellu…	K01610|1.9e-101|cit:102629129|K01610 phosphoenolpyruvate carboxykinase (ATP) [EC:4.1.1.49] | (RefSeq) phosphoenolpyruvate carboxykinase (ATP)-like	--	cit01100,cit01110,cit00020,cit01200,cit00010,cit00620,cit00710	Phosphoenolpyruvate carboxykinase (ATP) 1 OS=Arabidopsis thaliana OX=3702 GN=PCK1 PE=1 SV=1	phosphoenolpyruvate carboxykinase (ATP)-like [Citrus sinensis]
Cs1g21370	85	47	71	123	201	4.57387	2.66495	3.83922	6.80519	10.9926	0.0483758	1.24073	up	Molecular Function: transcription regulatory region sequence-specific DNA binding (GO:0000976);; Molecular Function: DNA-binding transcription factor activity (GO:0003700);; Cellular Component: nucleus (GO:0005634);; Molecular Function: sequence-specific DNA binding (GO:0043565);; Biological Process: positive regulation of transcription, DNA-templated (GO:0045893);;	--	--	--	Basic leucine zipper 4 OS=Arabidopsis thaliana OX=3702 GN=BZIP4 PE=1 SV=1	basic leucine zipper 4 [Citrus sinensis]
Cs1g21640	458	596	664	247	259	8.83615	11.6965	12.7748	4.74774	5.00079	0.00137272	-1.19906	down	Biological Process: box C/D snoRNP assembly (GO:0000492);; Cellular Component: Swr1 complex (GO:0000812);; Molecular Function: DNA helicase activity (GO:0003678);; Molecular Function: ATP binding (GO:0005524);; Biological Process: chromatin remodeling (GO:0006338);; Biological Process: regulation of transcription by RNA polymerase II (GO:0006357);; Biological Process: histone acetylation (GO:0016…	K11338|2.5e-132|cit:102628941|K11338 RuvB-like protein 2 [EC:3.6.4.12] | (RefSeq) ruvB-like 2	[K]	--	RuvB-like protein 1 OS=Arabidopsis thaliana OX=3702 GN=RIN1 PE=1 SV=1	ruvB-like 2 [Citrus sinensis]
Cs1g21660	108	55	0	189	278	8.7316	4.51423	0.000121524	14.9767	21.8254	0.0104787	2.09101	up	--	--	--	--	--	uncharacterized protein LOC102629714 [Citrus sinensis]
Cs1g21890	1130	926	948	431	368	32.4639	26.7144	26.955	12.1714	10.2569	1.33994e-05	-1.34366	down	Biological Process: Group II intron splicing (GO:0000373);; Biological Process: RNA splicing, via transesterification reactions (GO:0000375);; Biological Process: RNA splicing, via transesterification reactions with bulged adenosine as nucleophile (GO:0000377);; Molecular Function: molecular_function (GO:0003674);; Molecular Function: nucleic acid binding (GO:0003676);; Molecular Function: RNA bi…	--	--	--	Ribonuclease III domain-containing protein RNC1, chloroplastic OS=Arabidopsis thaliana OX=3702 GN=RNC1 PE=2 SV=1	ribonuclease III domain-containing protein RNC1, chloroplastic [Citrus sinensis]
Cs1g21920	273	157	222	791	692	6.82179	3.9621	5.58841	19.1518	16.5778	7.21665e-08	1.75296	up	Molecular Function: fatty-acyl-CoA binding (GO:0000062);; Molecular Function: nucleotide binding (GO:0000166);; Molecular Function: molecular_function (GO:0003674);; Molecular Function: binding (GO:0005488);; Cellular Component: cellular_component (GO:0005575);; Cellular Component: extracellular region (GO:0005576);; Cellular Component: extracellular space (GO:0005615);; Molecular Function: zinc …	--	[I]	--	Acyl-CoA-binding domain-containing protein 3 OS=Arabidopsis thaliana OX=3702 GN=ACBP3 PE=1 SV=1	acyl-CoA-binding domain-containing protein 3 isoform X1 [Citrus clementina]
Cs1g22500	66	105	124	242	192	1.16571	1.7534	2.10214	3.8251	3.00004	0.0440245	1.12107	up	Molecular Function: protein kinase activity (GO:0004672);; Molecular Function: ATP binding (GO:0005524);; Cellular Component: integral component of membrane (GO:0016021);;	K03283|6.2e-15|qsu:112017276|K03283 heat shock 70kDa protein 1/2/6/8 | (RefSeq) heat shock cognate 70 kDa protein 2-like	[T]	--	Probable serine/threonine-protein kinase At1g01540 OS=Arabidopsis thaliana OX=3702 GN=At1g01540 PE=1 SV=2	probable serine/threonine-protein kinase At1g01540 [Citrus sinensis]
Cs1g22590	190	233	288	81	44	24.2898	30.0877	36.7779	10.6887	5.79731	0.000153186	-1.94243	down	Molecular Function: O-methyltransferase activity (GO:0008171);; Molecular Function: S-adenosylmethionine-dependent methyltransferase activity (GO:0008757);; Biological Process: aromatic compound biosynthetic process (GO:0019438);; Biological Process: methylation (GO:0032259);; Molecular Function: protein dimerization activity (GO:0046983);;	K13066|8.2e-73|cit:102629858|K13066 caffeic acid 3-O-methyltransferase [EC:2.1.1.68] | (RefSeq) caffeic acid 3-O-methyltransferase	[R]	cit00940,cit01100,cit01110	Caffeic acid 3-O-methyltransferase OS=Eucalyptus gunnii OX=3933 GN=OMT PE=2 SV=1	caffeic acid 3-O-methyltransferase [Citrus sinensis]
Cs1g22640	4482	3563	3617	7027	11531	106.611	83.0317	87.8331	184.456	349.113	0.0281919	1.23619	up	--	K13168|1.0e-85|cit:102621722|K13168 splicing factor, arginine/serine-rich 16 | (RefSeq) CLK4-associating serine/arginine rich protein isoform X1	[A]	--	--	hypothetical protein CISIN_1g015425mg [Citrus sinensis]
Cs1g23450	51693	44080	35644	26265	13889	932.749	800.687	641.414	460.784	239.273	0.0487262	-1.1422	down	Cellular Component: photosystem II oxygen evolving complex (GO:0009654);; Biological Process: photosystem II assembly (GO:0010207);; Molecular Function: oxygen evolving activity (GO:0010242);; Biological Process: photosystem II stabilization (GO:0042549);;	K02716|2.8e-165|cic:CICLE_v10026034mg|K02716 photosystem II oxygen-evolving enhancer protein 1 | (RefSeq) hypothetical protein	--	cit00195	Oxygen-evolving enhancer protein 1, chloroplastic OS=Nicotiana tabacum OX=4097 GN=PSBO PE=2 SV=1	oxygen-evolving enhancer protein 1, chloroplastic [Citrus clementina]
Cs1g23590	387	566	473	310	131	30.0931	44.4145	37.0219	23.9121	10.0042	0.0440923	-1.12668	down	Molecular Function: calcium ion binding (GO:0005509);;	K13448|4.8e-104|cic:CICLE_v10026510mg|K13448 calcium-binding protein CML | (RefSeq) hypothetical protein	[T]	cit04626	Probable calcium-binding protein CML41 OS=Arabidopsis thaliana OX=3702 GN=CML41 PE=2 SV=2	probable calcium-binding protein CML41 [Citrus clementina]
Cs1g23630	836	632	955	1414	2091	42.3126	32.8067	48.6277	70.6232	102.914	0.01766	1.0976	up	Cellular Component: integral component of membrane (GO:0016021);;	--	[I]	--	Elongation of fatty acids protein 3-like OS=Arabidopsis thaliana OX=3702 GN=HOS3 PE=2 SV=1	elongation of fatty acids protein 3-like [Citrus clementina]
Cs1g23640	1862	2214	2235	4387	4490	44.4138	54.0066	53.2631	100.026	99.6666	0.00197542	1.05736	up	Molecular Function: calcium channel activity (GO:0005262);; Cellular Component: mitochondrial inner membrane (GO:0005743);; Molecular Function: uniporter activity (GO:0015292);; Biological Process: mitochondrial calcium ion homeostasis (GO:0051560);;	K20858|2.4e-100|cic:CICLE_v10025915mg|K20858 calcium uniporter protein, mitochondrial | (RefSeq) hypothetical protein	[R]	--	Calcium uniporter protein 2, mitochondrial OS=Arabidopsis thaliana OX=3702 GN=At2g23790 PE=2 SV=1	calcium uniporter protein 2, mitochondrial [Citrus clementina]
Cs1g24170	86	94	58	164	211	3.35919	3.7322	2.28198	6.27908	8.08306	0.0370497	1.22242	up	--	K03444|6.0e-13|cic:CICLE_v10025481mg|K03444 MFS transporter, SP family, ERD6-like sugar transporter | (RefSeq) hypothetical protein	[R]	--	Sugar transporter ERD6-like 6 OS=Arabidopsis thaliana OX=3702 GN=At1g75220 PE=1 SV=1	epoxide hydrolase 4 [Citrus clementina]
Cs1g24220	240	288	354	73	152	5.36616	6.51991	7.8678	1.63531	3.39132	0.00412321	-1.40758	down	Molecular Function: ATP binding (GO:0005524);; Cellular Component: mitochondrion (GO:0005739);; Biological Process: mitochondrion organization (GO:0007005);;	K17681|3.5e-93|cic:CICLE_v10025141mg|K17681 ATPase family AAA domain-containing protein 3A/B | (RefSeq) hypothetical protein	[O]	--	--	hypothetical protein CUMW_068830 [Citrus unshiu]
Cs1g24300	2267	2534	2081	1252	1038	37.4235	41.8464	34.3944	20.2264	16.7468	0.00265796	-1.02108	down	Molecular Function: DNA binding (GO:0003677);; Biological Process: DNA replication (GO:0006260);;	K10756|1.1e-254|cit:102609520|K10756 replication factor C subunit 3/5 | (RefSeq) uncharacterized protein LOC102609520	[R]	cit03030,cit03420,cit03430	Pheophytinase, chloroplastic OS=Arabidopsis thaliana OX=3702 GN=PPH PE=1 SV=1	hypothetical protein CUMW_068730 [Citrus unshiu]
Cs1g24440	468	1286	1527	211	41	16.2023	44.0328	51.9592	7.69511	1.53153	0.0308426	-3.13808	down	Molecular Function: methyltransferase activity (GO:0008168);; Biological Process: methylation (GO:0032259);;	K21483|5.6e-135|cit:102613997|K21483 salicylate 1-O-methyltransferase [EC:2.1.1.274] | (RefSeq) salicylate carboxymethyltransferase	--	--	Salicylate carboxymethyltransferase OS=Clarkia breweri OX=36903 GN=SAMT PE=1 SV=1	salicylate carboxymethyltransferase [Citrus sinensis]
Cs1g24500	124	109	74	370	472	3.21246	2.84191	1.90203	9.59164	12.2066	4.3279e-07	2.02275	up	Molecular Function: ATP binding (GO:0005524);;	K08900|1.5e-91|nnu:104601811|K08900 mitochondrial chaperone BCS1 | (RefSeq) protein HYPER-SENSITIVITY-RELATED 4-like	[O]	--	AAA-ATPase At2g18193 OS=Arabidopsis thaliana OX=3702 GN=At2g18193 PE=2 SV=1	AAA-ATPase At3g50940 isoform X1 [Citrus clementina]
Cs1g25115	150	75	55	256	307	20.9197	10.9371	6.82407	33.8859	39.4784	0.000963376	1.57727	up	--	--	--	--	--	hypothetical protein CICLE_v10027617mg [Citrus clementina]
Cs1g25120	10739	9342	13750	3554	3925	360.906	321.467	457.966	116.439	125.604	0.000118243	-1.61243	down	Cellular Component: nucleosome (GO:0000786);; Molecular Function: DNA binding (GO:0003677);; Cellular Component: nucleus (GO:0005634);; Biological Process: nucleosome assembly (GO:0006334);; Cellular Component: host cell nucleus (GO:0042025);;	K11275|7.9e-48|cic:CICLE_v10026549mg|K11275 histone H1/5 | (RefSeq) hypothetical protein	--	--	Histone H1 OS=Solanum pennellii OX=28526 PE=2 SV=1	histone H1 [Citrus clementina]
Cs1g25510	30507	24213	22577	14571	10298	1051.2	839.068	771.218	480.33	343.043	0.044121	-1.06834	down	Molecular Function: molecular_function (GO:0003674);; Molecular Function: nucleic acid binding (GO:0003676);; Molecular Function: RNA binding (GO:0003723);; Molecular Function: single-stranded RNA binding (GO:0003727);; Molecular Function: catalytic activity (GO:0003824);; Molecular Function: ferredoxin-NADP+ reductase activity (GO:0004324);; Molecular Function: binding (GO:0005488);; Molecular F…	K02641|5.8e-47|cic:CICLE_v10027108mg|K02641 ferredoxin--NADP+ reductase [EC:1.18.1.2] | (RefSeq) hypothetical protein	[C]	cit01100,cit00195	Ferredoxin--NADP reductase, leaf-type isozyme, chloroplastic OS=Nicotiana tabacum OX=4097 GN=PETH PE=2 SV=1	hypothetical protein CUMW_151400 [Citrus unshiu]
Cs1g25750	164	163	120	320	340	3.94462	4.07293	3.13846	8.99592	9.78795	0.0155805	1.12894	up	Biological Process: DNA repair (GO:0006281);; Biological Process: regulation of DNA repair (GO:0006282);; Biological Process: regulation of defense response (GO:0031347);; Cellular Component: host cell nucleus (GO:0042025);;	K06662|2.9e-129|cit:102630797|K06662 cell cycle checkpoint protein | (RefSeq) cell cycle checkpoint protein RAD17 isoform X1	[DL]	--	Cell cycle checkpoint protein RAD17 OS=Arabidopsis thaliana OX=3702 GN=RAD17 PE=1 SV=1	cell cycle checkpoint protein RAD17 isoform X2 [Citrus sinensis]
Cs1g26170	988	553	569	187	225	156.833	87.7746	91.2291	29.479	35.3818	0.0230847	-1.78848	down	Biological Process: response to acid chemical (GO:0001101);; Molecular Function: molecular_function (GO:0003674);; Molecular Function: catalytic activity (GO:0003824);; Molecular Function: thiosulfate sulfurtransferase activity (GO:0004792);; Cellular Component: cellular_component (GO:0005575);; Cellular Component: intracellular (GO:0005622);; Cellular Component: obsolete cell (GO:0005623);; Cell…	--	[P]	--	Rhodanese-like domain-containing protein 15, chloroplastic OS=Arabidopsis thaliana OX=3702 GN=STR15 PE=2 SV=1	hypothetical protein CISIN_1g029759mg [Citrus sinensis]
Cs1g26190	5245	1891	3895	9517	13674	293.539	110.135	216.118	539.817	769.947	0.00245816	1.63927	up	--	--	[BK]	--	--	ganglioside-induced differentiation-associated protein 2 [Citrus sinensis]
Cs1g26280	746	1002	656	398	228	42.7735	60.9863	37.3431	22.4543	12.6641	0.00648452	-1.37425	down	--	--	[R]	--	--	hypothetical protein Lal_00045043 [Lupinus albus]
Cs1g26530	205	267	219	431	593	3.96642	5.13199	4.09421	8.04957	10.8943	0.0036746	1.13236	up	Molecular Function: SNARE binding (GO:0000149);; Biological Process: regulation of peptide secretion (GO:0002791);; Molecular Function: molecular_function (GO:0003674);; Molecular Function: GTPase activator activity (GO:0005096);; Molecular Function: binding (GO:0005488);; Molecular Function: protein binding (GO:0005515);; Cellular Component: cellular_component (GO:0005575);; Cellular Component: …	K08518|8.8e-16|aof:109824149|K08518 syntaxin-binding protein 5 | (RefSeq) syntaxin-binding protein 5 isoform X1	[U]	--	--	uncharacterized protein LOC18037342 isoform X1 [Citrus clementina]
Cs1g26700	496	499	786	3221	2796	17.5663	17.7801	28.0011	108.046	94.0316	6.01155e-18	2.32096	up	Molecular Function: molecular_function (GO:0003674);; Molecular Function: transporter activity (GO:0005215);; Cellular Component: cellular_component (GO:0005575);; Cellular Component: intracellular (GO:0005622);; Cellular Component: obsolete cell (GO:0005623);; Cellular Component: cytoplasm (GO:0005737);; Cellular Component: endoplasmic reticulum (GO:0005783);; Cellular Component: endoplasmic ret…	K24139|6.4e-99|cit:102613314|K24139 auxin efflux carrier family protein | (RefSeq) protein PIN-LIKES 7-like	[S]	--	Protein PIN-LIKES 7 OS=Arabidopsis thaliana OX=3702 GN=PILS7 PE=2 SV=1	hypothetical protein CISIN_1g013221mg [Citrus sinensis]
Cs2g01470	413	399	392	752	881	7.19696	6.9094	7.00076	12.8699	15.2546	0.00231953	1.00552	up	--	K15210|1.9e-84|cit:102627990|K15210 snRNA-activating protein complex subunit 3 | (RefSeq) snRNA-activating protein complex subunit	[K]	--	snRNA-activating protein complex subunit OS=Arabidopsis thaliana OX=3702 GN=SRD2 PE=1 SV=1	probable E3 ubiquitin-protein ligase EDA40 [Citrus sinensis]
Cs2g01770	18	34	38	127	164	1.20453	2.42251	2.61825	8.34915	10.991	0.000252188	2.25587	up	Biological Process: metal ion transport (GO:0030001);; Molecular Function: metal ion binding (GO:0046872);;	--	--	--	--	protein PYRICULARIA ORYZAE RESISTANCE 21 isoform X1 [Citrus sinensis]
Cs2g01780	3942	3724	3374	1526	984	80.8976	76.349	69.3126	33.2459	21.8054	2.39681e-06	-1.56975	down	Cellular Component: chloroplast (GO:0009507);;	--	[R]	--	Pentatricopeptide repeat-containing protein At4g16390, chloroplastic OS=Arabidopsis thaliana OX=3702 GN=P67 PE=1 SV=3	hypothetical protein CISIN_1g005474mg [Citrus sinensis]
Cs2g01840	2669	1416	1943	4868	5786	265.183	140.73	192.777	451.59	522.06	1.7773e-05	1.38897	up	--	--	--	--	--	hypothetical protein CISIN_1g045350mg [Citrus sinensis]
Cs2g02890	23431	22332	19502	8012	3702	665.806	636.598	557.431	236.006	111.589	1.92094e-05	-1.91023	down	Molecular Function: aminomethyltransferase activity (GO:0004047);; Cellular Component: mitochondrion (GO:0005739);; Molecular Function: transaminase activity (GO:0008483);; Biological Process: glycine decarboxylation via glycine cleavage system (GO:0019464);;	K00605|5.7e-118|cic:CICLE_v10015433mg|K00605 aminomethyltransferase [EC:2.1.2.10] | (RefSeq) hypothetical protein	[E]	cit01100,cit01110,cit00630,cit01200,cit00260,cit00670	Aminomethyltransferase, mitochondrial OS=Solanum tuberosum OX=4113 GN=GDCST PE=2 SV=1	hypothetical protein CISIN_1g015308mg [Citrus sinensis]
Cs2g03080	18355	14400	13716	7922	4727	781.744	607.496	580.855	331.398	196.032	0.00454814	-1.30931	down	Cellular Component: mitochondrial proton-transporting ATP synthase complex, catalytic sector F(1) (GO:0000275);; Biological Process: ATP biosynthetic process (GO:0006754);; Cellular Component: chloroplast thylakoid membrane (GO:0009535);; Biological Process: ATP synthesis coupled proton transport (GO:0015986);; Molecular Function: proton-transporting ATP synthase activity, rotational mechanism (G…	K02115|4.3e-195|cit:102629991|K02115 F-type H+-transporting ATPase subunit gamma | (RefSeq) ATP synthase gamma chain, chloroplastic	[C]	cit01100,cit00195,cit00190	ATP synthase gamma chain, chloroplastic OS=Nicotiana tabacum OX=4097 GN=ATPC PE=1 SV=1	ATP synthase gamma chain, chloroplastic [Citrus sinensis]
Cs2g03330	119	84	105	218	237	21.7174	15.7117	19.322	39.0519	41.7685	0.0388488	1.12944	up	--	--	--	--	--	VQ motif-containing protein 10 [Citrus clementina]
Cs2g03500	4765	4546	4326	8440	10447	175.035	187.552	164.29	257.204	326.599	0.0113548	1.03575	up	Molecular Function: phospho-N-acetylmuramoyl-pentapeptide-transferase activity (GO:0008963);; Cellular Component: integral component of membrane (GO:0016021);;	K01000|7.1e-98|cit:102618006|K01000 phospho-N-acetylmuramoyl-pentapeptide-transferase [EC:2.7.8.13] | (RefSeq) phospho-N-acetylmuramoyl-pentapeptide- transferase homolog isoform X1	--	--	Phospho-N-acetylmuramoyl-pentapeptide-transferase homolog OS=Arabidopsis thaliana OX=3702 GN=TRANS11 PE=2 SV=3	hypothetical protein CUMW_014460 [Citrus unshiu]
Cs2g03620	918	946	817	433	290	21.8506	22.4455	20.6245	17.1259	14.2599	2.57924e-05	-1.32375	down	Molecular Function: 3-oxoacyl-[acyl-carrier-protein] synthase activity (GO:0004315);; Cellular Component: mitochondrion (GO:0005739);; Biological Process: fatty acid biosynthetic process (GO:0006633);;	K09458|4.5e-98|cit:102621824|K09458 3-oxoacyl-[acyl-carrier-protein] synthase II [EC:2.3.1.179] | (RefSeq) 3-oxoacyl-[acyl-carrier-protein] synthase I, chloroplastic	[IQ]	cit01100,cit00061,cit01212,cit00780	3-oxoacyl-[acyl-carrier-protein] synthase I, chloroplastic OS=Arabidopsis thaliana OX=3702 GN=KAS1 PE=1 SV=2	3-oxoacyl-[acyl-carrier-protein] synthase I, chloroplastic [Citrus sinensis]
Cs2g04080	393	538	393	1301	1108	4.42824	6.14185	4.49077	14.3227	12.0556	4.69086e-07	1.42943	up	Molecular Function: ATP binding (GO:0005524);; Cellular Component: cellular_component (GO:0005575);; Cellular Component: obsolete cell (GO:0005623);; Cellular Component: plasma membrane (GO:0005886);; Cellular Component: membrane (GO:0016020);; Cellular Component: integral component of membrane (GO:0016021);; Molecular Function: ATPase activity (GO:0016887);; Molecular Function: ATPase-coupled tr…	K05658|1.1e-215|cit:102612307|K05658 ATP-binding cassette, subfamily B (MDR/TAP), member 1 [EC:7.6.2.2] | (RefSeq) ABC transporter B family member 9-like	[Q]	cit02010	ABC transporter B family member 9 OS=Arabidopsis thaliana OX=3702 GN=ABCB9 PE=3 SV=2	ABC transporter B family member 9-like [Citrus sinensis]
Cs2g04710	2940	2117	2230	6082	7088	78.2786	58.3344	59.5934	156.674	180.504	2.26662e-05	1.42074	up	Molecular Function: protein serine/threonine kinase activity (GO:0004674);; Molecular Function: ATP binding (GO:0005524);; Biological Process: signal transduction (GO:0007165);; Cellular Component: integral component of membrane (GO:0016021);;	K07198|1.4e-152|vvi:100258329|K07198 5'-AMP-activated protein kinase, catalytic alpha subunit [EC:2.7.11.11] | (RefSeq) CIPK16; CBL-interacting protein kinase 16	[T]	--	CBL-interacting serine/threonine-protein kinase 12 OS=Arabidopsis thaliana OX=3702 GN=CIPK12 PE=1 SV=1	CBL-interacting serine/threonine-protein kinase 12 [Citrus sinensis]
Cs2g04900	333	253	418	871	572	13.3945	10.2556	16.8342	35.4412	23.4892	0.0436697	1.08937	up	Molecular Function: protein dimerization activity (GO:0046983);;	K22484|8.5e-21|gab:108472703|K22484 transcriptional regulator CBF1 | (RefSeq) transcription factor bHLH106	--	--	Transcription factor bHLH30 OS=Arabidopsis thaliana OX=3702 GN=BHLH30 PE=1 SV=1	transcription factor bHLH30 [Citrus clementina]
Cs2g05100	8120	6230	6201	3990	2220	225.847	174.921	174.479	111.983	63.8637	0.00440912	-1.15847	down	Molecular Function: ATP binding (GO:0005524);; Cellular Component: chloroplast (GO:0009507);; Biological Process: photosynthesis (GO:0015979);; Biological Process: chlorophyll biosynthetic process (GO:0015995);; Molecular Function: magnesium chelatase activity (GO:0016851);;	K03405|6.0e-194|cit:102620862|K03405 magnesium chelatase subunit I [EC:6.6.1.1] | (RefSeq) magnesium-chelatase subunit ChlI, chloroplastic	--	cit01100,cit01110,cit00860	Magnesium-chelatase subunit ChlI, chloroplastic OS=Glycine max OX=3847 GN=CHLI PE=2 SV=1	hypothetical protein CISIN_1g014510mg [Citrus sinensis]
Cs2g05140	443	393	378	837	990	15.5736	13.9252	13.4679	29.3944	34.7055	0.000188602	1.15594	up	Molecular Function: molecular_function (GO:0003674);; Molecular Function: binding (GO:0005488);; Molecular Function: protein binding (GO:0005515);; Cellular Component: cellular_component (GO:0005575);; Cellular Component: intracellular (GO:0005622);; Cellular Component: obsolete cell (GO:0005623);; Cellular Component: nucleus (GO:0005634);; Cellular Component: cytoskeleton (GO:0005856);; Cellular…	--	--	--	--	protein IQ-DOMAIN 1 [Citrus sinensis]
Cs2g05980	46	22	33	179	94	1.64058	0.806492	1.18489	6.30514	3.26871	0.0264616	2.00345	up	--	--	--	--	--	uncharacterized protein LOC102625397 [Citrus sinensis]
Cs2g06020	168	170	155	71	70	7.29328	7.64195	6.84058	2.99104	2.86323	0.0489062	-1.23972	down	Molecular Function: RNA binding (GO:0003723);; Molecular Function: structural constituent of ribosome (GO:0003735);; Cellular Component: ribosome (GO:0005840);; Biological Process: translation (GO:0006412);;	K02888|2.2e-65|cic:CICLE_v10016378mg|K02888 large subunit ribosomal protein L21 | (RefSeq) hypothetical protein	[J]	cit03010	50S ribosomal protein L21, mitochondrial OS=Arabidopsis thaliana OX=3702 GN=RPL21M PE=1 SV=1	hypothetical protein CICLE_v10016378mg [Citrus clementina]
Cs2g06190	1473	1388	1119	482	523	42.4686	40.6588	28.489	12.9376	17.3483	2.89031e-06	-1.4189	down	Molecular Function: endonuclease activity (GO:0004519);; Molecular Function: ATP binding (GO:0005524);; Biological Process: mismatch repair (GO:0006298);; Molecular Function: ATPase activity (GO:0016887);; Molecular Function: mismatched DNA binding (GO:0030983);; Biological Process: negative regulation of DNA recombination (GO:0045910);;	K07456|9.4e-172|cit:102631102|K07456 DNA mismatch repair protein MutS2 | (RefSeq) uncharacterized protein LOC102631102 isoform X1	--	cit03430	--	uncharacterized protein LOC102631102 isoform X2 [Citrus sinensis]
Cs2g06210	266	209	245	79	135	18.5065	12.8475	16.9818	5.21382	8.25928	0.0272808	-1.18492	down	--	--	--	--	--	uncharacterized protein LOC102606813 isoform X1 [Citrus sinensis]
Cs2g06400	350	429	503	93	83	15.7423	19.4397	22.3919	4.18995	3.765	1.46172e-08	-2.29994	down	Molecular Function: DNA binding (GO:0003677);; Cellular Component: nucleus (GO:0005634);; Biological Process: regulation of transcription, DNA-templated (GO:0006355);;	K20043|6.5e-23|aip:107640400|K20043 clathrin coat assembly protein AP180 | (RefSeq) putative clathrin assembly protein At5g35200	--	--	Dof zinc finger protein DOF3.4 OS=Arabidopsis thaliana OX=3702 GN=DOF3.4 PE=1 SV=2	dof zinc finger protein DOF1.4 [Citrus sinensis]
Cs2g06730	45	69	50	181	146	1.85382	2.91631	2.09075	7.63383	6.19717	0.00951124	1.5612	up	Cellular Component: integral component of membrane (GO:0016021);;	--	--	--	--	uncharacterized protein LOC102624543 [Citrus sinensis]
Cs2g07010	8871	5011	7772	2543	2961	269.718	157.849	236.414	76.7579	89.7514	0.0137425	-1.40947	down	Molecular Function: protein binding (GO:0005515);;	K03122|6.2e-15|mdm:114825099|K03122 transcription initiation factor TFIIA large subunit | (RefSeq) uncharacterized protein LOC114825099	--	--	--	uncharacterized protein LOC102609705 isoform X2 [Citrus sinensis]
Cs2g07130	67	56	88	168	189	3.49788	2.92316	4.23996	9.15394	9.16546	0.0248488	1.32357	up	Molecular Function: regulatory region nucleic acid binding (GO:0001067);; Molecular Function: molecular_function (GO:0003674);; Molecular Function: nucleic acid binding (GO:0003676);; Molecular Function: DNA binding (GO:0003677);; Molecular Function: DNA-binding transcription factor activity (GO:0003700);; Molecular Function: binding (GO:0005488);; Cellular Component: cellular_component (GO:00055…	--	--	--	--	hypothetical protein CUMW_166210, partial [Citrus unshiu]
Cs2g07220	252	235	276	128	100	9.59794	9.19912	10.5832	4.78696	3.72632	0.0246669	-1.17654	down	Molecular Function: molecular_function (GO:0003674);; Molecular Function: nucleic acid binding (GO:0003676);; Molecular Function: RNA binding (GO:0003723);; Molecular Function: catalytic activity (GO:0003824);; Molecular Function: nuclease activity (GO:0004518);; Molecular Function: endonuclease activity (GO:0004519);; Molecular Function: binding (GO:0005488);; Cellular Component: cellular_compon…	--	[R]	--	Pentatricopeptide repeat-containing protein At3g13160, mitochondrial OS=Arabidopsis thaliana OX=3702 GN=At3g13160 PE=1 SV=1	pentatricopeptide repeat-containing protein At3g13160, mitochondrial-like [Citrus sinensis]
Cs2g07830	386	341	401	161	192	14.3347	12.6727	14.7254	5.86486	6.80223	0.0132963	-1.11045	down	Cellular Component: mitochondrion (GO:0005739);;	K17710|8.6e-07|mtr:MTR_1g008310|K17710 pentatricopeptide repeat domain-containing protein 1 | (RefSeq) PPR containing plant-like protein	[R]	--	Pentatricopeptide repeat-containing protein At1g61870, mitochondrial OS=Arabidopsis thaliana OX=3702 GN=PPR336 PE=2 SV=2	pentatricopeptide repeat-containing protein At1g61870, mitochondrial-like [Citrus sinensis]
Cs2g08250	135	171	145	339	605	5.63061	7.21152	6.00585	14.007	24.9227	0.0214835	1.63013	up	--	--	--	--	--	uncharacterized protein LOC102626545 [Citrus sinensis]
Cs2g08850	981	884	1524	478	368	94.9454	87.5538	148.476	46.585	35.965	0.0385042	-1.4372	down	Biological Process: metal ion transport (GO:0030001);; Molecular Function: metal ion binding (GO:0046872);;	--	[P]	--	Copper transport protein ATX1 OS=Arabidopsis thaliana OX=3702 GN=ATX1 PE=1 SV=2	copper transport protein ATX1-like [Citrus sinensis]
Cs2g09030	118	111	132	398	327	3.1108	2.93935	3.529	10.0895	8.1819	0.000235047	1.57193	up	Biological Process: ubiquitin-dependent protein catabolic process (GO:0006511);; Cellular Component: SCF ubiquitin ligase complex (GO:0019005);; Biological Process: SCF-dependent proteasomal ubiquitin-dependent protein catabolic process (GO:0031146);;	K10268|3.2e-99|cit:102614204|K10268 F-box and leucine-rich repeat protein 2/20 | (RefSeq) F-box/LRR-repeat protein 3-like	[R]	--	F-box/LRR-repeat protein 3 OS=Arabidopsis thaliana OX=3702 GN=FBL3 PE=2 SV=1	F-box/LRR-repeat protein 3-like [Citrus sinensis]
Cs2g09070	1939	3616	1941	656	480	83.1557	156.073	82.574	26.1069	18.1576	0.023164	-2.15631	down	Molecular Function: iron ion binding (GO:0005506);; Cellular Component: photosystem II (GO:0009523);; Cellular Component: chloroplast thylakoid membrane (GO:0009535);; Biological Process: response to herbicide (GO:0009635);; Biological Process: photosynthetic electron transport in photosystem II (GO:0009772);; Cellular Component: integral component of membrane (GO:0016021);; Molecular Function: c…	K02703|1.7e-97|aly:32283147|K02703 photosystem II P680 reaction center D1 protein [EC:1.10.3.9] | (RefSeq) psbA, B9N47_pgp099; photosystem II protein D1	--	--	Photosystem II protein D1 OS=Anthoceros angustus OX=48387 GN=psbA PE=2 SV=1	Photosystem II protein D1 [Nymphaea thermarum]
Cs2g09160	372	410	550	1393	1356	13.6465	15.2831	20.2836	50.3596	48.5382	5.02737e-09	1.60992	up	Cellular Component: integral component of membrane (GO:0016021);;	--	--	--	Protein NUCLEAR FUSION DEFECTIVE 4 OS=Arabidopsis thaliana OX=3702 GN=NFD4 PE=3 SV=1	protein NUCLEAR FUSION DEFECTIVE 4 [Citrus clementina]
Cs2g09450	312	231	323	578	634	8.12663	6.28521	8.49686	16.4635	17.6722	0.00445182	1.05083	up	--	--	--	--	--	uncharacterized protein LOC102620766 isoform X1 [Citrus sinensis]
Cs2g09545	423	479	375	145	98	37.1169	43.3907	34.0612	12.5653	8.06477	5.75353e-06	-1.82689	down	Cellular Component: integral component of membrane (GO:0016021);;	K05665|5.0e-43|egu:105033279|K05665 ATP-binding cassette, subfamily C (CFTR/MRP), member 1 [EC:7.6.2.3] | (RefSeq) ABC transporter C family member 2	[Q]	--	ABC transporter C family member 2 OS=Arabidopsis thaliana OX=3702 GN=ABCC2 PE=1 SV=2	hypothetical protein CISIN_1g043487mg [Citrus sinensis]
Cs2g09700	238	252	264	85	133	2.46657	2.62079	2.71521	0.856559	1.32585	0.019821	-1.22549	down	Biological Process: reproduction (GO:0000003);; Cellular Component: ubiquitin ligase complex (GO:0000151);; Biological Process: developmental process involved in reproduction (GO:0003006);; Molecular Function: molecular_function (GO:0003674);; Molecular Function: nucleic acid binding (GO:0003676);; Molecular Function: RNA binding (GO:0003723);; Molecular Function: binding (GO:0005488);; Molecular…	K14793|8.1e-97|cit:102629432|K14793 ribosomal RNA-processing protein 9 | (RefSeq) U3 snoRNP-associated protein-like EMB2271	[A]	--	U3 snoRNP-associated protein-like EMB2271 OS=Arabidopsis thaliana OX=3702 GN=EMB2271 PE=2 SV=1	U3 snoRNP-associated protein-like EMB2271 [Citrus sinensis]
Cs2g09800	427	321	309	639	922	8.15898	6.1593	5.90777	12.0738	16.9913	0.00670096	1.1291	up	Molecular Function: metal ion binding (GO:0046872);;	K19043|2.3e-170|cit:102609917|K19043 E3 ubiquitin-protein ligase RHF [EC:2.3.2.27] | (RefSeq) E3 ubiquitin-protein ligase RHF2A-like isoform X1	[R]	cit04144	E3 ubiquitin-protein ligase RHF2A OS=Arabidopsis thaliana OX=3702 GN=RHF2A PE=2 SV=1	hypothetical protein CUMW_008910 [Citrus unshiu]
Cs2g09810	1523	1502	1422	2952	4208	47.9128	47.5306	45.0741	93.5736	135.164	0.000478054	1.25264	up	Molecular Function: metal ion binding (GO:0046872);;	K19043|2.8e-171|cit:102609917|K19043 E3 ubiquitin-protein ligase RHF [EC:2.3.2.27] | (RefSeq) E3 ubiquitin-protein ligase RHF2A-like isoform X1	[O]	--	E3 ubiquitin-protein ligase RHF2A OS=Arabidopsis thaliana OX=3702 GN=RHF2A PE=2 SV=1	hypothetical protein CUMW_008910 [Citrus unshiu]
Cs2g10070	17	21	38	99	68	0.633768	0.764822	1.36248	3.51418	2.38606	0.0369264	1.69957	up	Molecular Function: oxidoreductase activity (GO:0016491);; Molecular Function: FAD binding (GO:0071949);;	K22395|1.2e-311|cit:102618663|K22395 cinnamyl-alcohol dehydrogenase [EC:1.1.1.195] | (RefSeq) berberine bridge enzyme-like 13	--	cit00940,cit01100,cit01110	Berberine bridge enzyme-like 13 OS=Arabidopsis thaliana OX=3702 GN=At1g30760 PE=1 SV=1	berberine bridge enzyme-like 13 [Citrus sinensis]
Cs2g10550	611	499	423	1302	1363	11.1168	9.04841	7.73535	23.0999	23.9494	1.47626e-06	1.36498	up	Molecular Function: molecular_function (GO:0003674);; Molecular Function: catalytic activity (GO:0003824);; Molecular Function: protein kinase activity (GO:0004672);; Molecular Function: protein serine/threonine kinase activity (GO:0004674);; Molecular Function: ATP binding (GO:0005524);; Cellular Component: cellular_component (GO:0005575);; Cellular Component: obsolete cell (GO:0005623);; Cellul…	K01180|2.6e-27|cmax:111487562|K01180 endo-1,3(4)-beta-glucanase [EC:3.2.1.6] | (RefSeq) uncharacterized protein LOC111487562	--	--	Probable LRR receptor-like serine/threonine-protein kinase At1g56130 OS=Arabidopsis thaliana OX=3702 GN=At1g56130 PE=2 SV=2	probable LRR receptor-like serine/threonine-protein kinase At1g56130 isoform X1 [Citrus sinensis]
Cs2g10710	508	340	369	855	902	12.8307	8.84572	9.28865	21.4221	22.251	0.000526663	1.09707	up	Biological Process: response to acid chemical (GO:0001101);; Molecular Function: molecular_function (GO:0003674);; Molecular Function: catalytic activity (GO:0003824);; Molecular Function: ubiquitin-protein transferase activity (GO:0004842);; Cellular Component: cellular_component (GO:0005575);; Cellular Component: intracellular (GO:0005622);; Cellular Component: obsolete cell (GO:0005623);; Cell…	K19042|7.1e-93|cit:102618190|K19042 E3 ubiquitin-protein ligase BOI and related proteins [EC:2.3.2.27] | (RefSeq) BOI-related E3 ubiquitin-protein ligase 1	[O]	--	E3 ubiquitin-protein ligase BOI OS=Arabidopsis thaliana OX=3702 GN=BOI PE=1 SV=1	hypothetical protein CISIN_1g018028mg [Citrus sinensis]
Cs2g10780	867	780	792	400	301	16.6958	14.9539	15.1083	7.58189	5.6763	0.000155884	-1.232	down	--	--	--	--	Putative E3 ubiquitin-protein ligase LIN OS=Medicago truncatula OX=3880 GN=LIN PE=2 SV=1	putative E3 ubiquitin-protein ligase LIN isoform X1 [Citrus clementina]
Cs2g11130	53	81	55	6	17	0.920713	1.45233	1.00182	0.10843	0.315014	0.00910306	-2.47499	down	--	--	--	--	--	uncharacterized protein LOC102610127 [Citrus sinensis]
Cs2g11140	333	227	306	33	31	9.38003	6.40463	8.68661	0.934769	0.867845	8.12036e-11	-3.19157	down	Molecular Function: molecular_function (GO:0003674);; Molecular Function: nucleic acid binding (GO:0003676);; Molecular Function: RNA binding (GO:0003723);; Molecular Function: catalytic activity (GO:0003824);; Molecular Function: nuclease activity (GO:0004518);; Molecular Function: endonuclease activity (GO:0004519);; Molecular Function: binding (GO:0005488);; Cellular Component: cellular_compon…	--	[R]	--	Pentatricopeptide repeat-containing protein At2g35130 OS=Arabidopsis thaliana OX=3702 GN=At2g35130 PE=3 SV=1	pentatricopeptide repeat-containing protein At2g35130 [Citrus sinensis]
Cs2g11760	143	99	124	209	329	6.27761	4.31617	5.35503	8.29393	12.9332	0.0330604	1.1217	up	Molecular Function: phosphatidate cytidylyltransferase activity (GO:0004605);; Biological Process: cardiolipin biosynthetic process (GO:0032049);;	K17807|2.9e-41|cit:102607687|K17807 mitochondrial translocator assembly and maintenance protein 41 | (RefSeq) phosphatidate cytidylyltransferase, mitochondrial isoform X1	[S]	--	--	hypothetical protein CISIN_1g037930mg, partial [Citrus sinensis]
Cs2g13230	63	59	26	189	152	1.95765	2.07117	1.16206	7.57753	7.53427	0.0024787	1.77294	up	Molecular Function: molecular_function (GO:0003674);; Molecular Function: DNA-binding transcription factor activity (GO:0003700);; Cellular Component: nucleus (GO:0005634);; Biological Process: regulation of transcription, DNA-templated (GO:0006355);; Biological Process: biological_process (GO:0008150);; Molecular Function: zinc ion binding (GO:0008270);; Biological Process: regulation of biosynt…	K12135|9.4e-06|eus:EUTSA_v10015486mg|K12135 zinc finger protein CONSTANS | (RefSeq) hypothetical protein	--	--	Putative zinc finger protein At1g68190 OS=Arabidopsis thaliana OX=3702 GN=At1g68190 PE=2 SV=1	hypothetical protein CICLE_v10014969mg [Citrus clementina]
Cs2g13480	1263	1198	1126	433	294	35.456	33.6163	31.1113	11.4719	7.53788	5.78195e-09	-1.73574	down	Cellular Component: nucleus (GO:0005634);; Biological Process: regulation of cell cycle (GO:0051726);;	K21626|1.6e-125|cit:102620219|K21626 cyclin-D1-binding protein 1 | (RefSeq) uncharacterized protein LOC102620219 isoform X1	--	cit03060	Sec-independent protein translocase protein TATC, chloroplastic OS=Pisum sativum OX=3888 GN=TATC PE=1 SV=1	uncharacterized protein LOC102620219 isoform X1 [Citrus sinensis]
Cs2g13510	170	175	189	395	346	7.10802	7.94168	7.8697	15.3463	12.0664	0.0208774	1.03842	up	Molecular Function: antiporter activity (GO:0015297);; Cellular Component: integral component of membrane (GO:0016021);; Molecular Function: xenobiotic transmembrane transporter activity (GO:0042910);;	K03327|4.2e-131|cit:102620962|K03327 multidrug resistance protein, MATE family | (RefSeq) protein DETOXIFICATION 12-like isoform X1	[R]	--	Protein DETOXIFICATION 14 OS=Arabidopsis thaliana OX=3702 GN=DTX14 PE=1 SV=1	hypothetical protein CISIN_1g011296mg [Citrus sinensis]
Cs2g13530	59	55	47	138	166	1.08501	0.993419	0.866424	2.66674	3.0466	0.0181353	1.48337	up	Biological Process: transition metal ion transport (GO:0000041);; Molecular Function: molecular_function (GO:0003674);; Molecular Function: transporter activity (GO:0005215);; Cellular Component: cellular_component (GO:0005575);; Cellular Component: obsolete cell (GO:0005623);; Cellular Component: nucleus (GO:0005634);; Cellular Component: plasma membrane (GO:0005886);; Biological Process: chroma…	K03327|1.1e-115|cit:102621442|K03327 multidrug resistance protein, MATE family | (RefSeq) protein DETOXIFICATION 16-like	[R]	--	Protein DETOXIFICATION 16 OS=Arabidopsis thaliana OX=3702 GN=DTX16 PE=2 SV=1	protein DETOXIFICATION 16 isoform X3 [Citrus clementina]
Cs2g13700	1427	1719	1567	897	391	52.6669	64.6738	57.501	32.3126	13.7065	0.000184158	-1.30465	down	Molecular Function: ribose-5-phosphate isomerase activity (GO:0004751);; Biological Process: pentose-phosphate shunt, non-oxidative branch (GO:0009052);;	K01807|3.2e-144|cit:102627714|K01807 ribose 5-phosphate isomerase A [EC:5.3.1.6] | (RefSeq) probable ribose-5-phosphate isomerase 2	[G]	cit01100,cit01110,cit01200,cit01230,cit00710,cit00030	Probable ribose-5-phosphate isomerase 2 OS=Arabidopsis thaliana OX=3702 GN=RPI2 PE=1 SV=1	probable ribose-5-phosphate isomerase 2 [Citrus sinensis]
Cs2g14780	601	649	611	237	184	11.3747	12.2364	11.6162	4.32344	3.3239	6.85565e-06	-1.57795	down	Cellular Component: vacuolar membrane (GO:0005774);; Biological Process: potassium ion transport (GO:0006813);; Biological Process: cell tip growth (GO:0009932);; Molecular Function: potassium ion transmembrane transporter activity (GO:0015079);; Cellular Component: membrane (GO:0016020);; Cellular Component: integral component of membrane (GO:0016021);;	K03549|3.9e-198|cit:102609532|K03549 KUP system potassium uptake protein | (RefSeq) potassium transporter 4	--	--	Potassium transporter 4 OS=Arabidopsis thaliana OX=3702 GN=POT4 PE=1 SV=2	potassium transporter 4 [Citrus sinensis]
Cs2g14810	349	293	454	57	68	5.53589	4.63494	7.2022	0.823568	0.955994	2.30218e-07	-2.56743	down	Molecular Function: nucleic acid binding (GO:0003676);; Molecular Function: ATP binding (GO:0005524);; Biological Process: DNA repair (GO:0006281);;	K03655|3.4e-08|sly:101251978|K03655 ATP-dependent DNA helicase RecG [EC:3.6.4.12] | (RefSeq) ATP-dependent DNA helicase homolog RECG, chloroplastic isoform X1	[A]	--	ATP-dependent DNA helicase At3g02060, chloroplastic OS=Arabidopsis thaliana OX=3702 GN=At3g02060 PE=2 SV=1	ATP-dependent DNA helicase At3g02060, chloroplastic [Citrus sinensis]
Cs2g14830	53	65	53	183	153	2.9236	3.59244	2.97894	9.97753	8.3034	0.00969116	1.5405	up	Molecular Function: SNARE binding (GO:0000149);; Molecular Function: SNAP receptor activity (GO:0005484);; Biological Process: intracellular protein transport (GO:0006886);; Biological Process: vesicle fusion (GO:0006906);; Cellular Component: endomembrane system (GO:0012505);; Cellular Component: membrane (GO:0016020);; Cellular Component: integral component of membrane (GO:0016021);; Cellular C…	K08488|3.2e-30|ghi:107911733|K08488 syntaxin 7 | (RefSeq) syntaxin-22-like isoform X1	[U]	--	Syntaxin-22 OS=Arabidopsis thaliana OX=3702 GN=SYP22 PE=1 SV=1	hypothetical protein CISIN_1g024426mg [Citrus sinensis]
Cs2g15070	1487	1223	1452	481	481	34.3147	27.9532	33.6249	10.8452	10.5386	2.73944e-07	-1.547	down	Molecular Function: molecular_function (GO:0003674);; Molecular Function: nucleic acid binding (GO:0003676);; Molecular Function: RNA binding (GO:0003723);; Molecular Function: catalytic activity (GO:0003824);; Molecular Function: nuclease activity (GO:0004518);; Molecular Function: endonuclease activity (GO:0004519);; Molecular Function: binding (GO:0005488);; Cellular Component: cellular_compon…	--	[R]	--	Pentatricopeptide repeat-containing protein At3g59040 OS=Arabidopsis thaliana OX=3702 GN=At3g59040 PE=2 SV=2	hypothetical protein CUMW_155810 [Citrus unshiu]
Cs2g15180	40651	33645	34401	13128	10755	741.021	617.921	637.923	249.943	206.561	0.00154844	-1.61926	down	Molecular Function: ATP-dependent peptidase activity (GO:0004176);; Molecular Function: metalloendopeptidase activity (GO:0004222);; Molecular Function: ATP binding (GO:0005524);; Biological Process: proteolysis (GO:0006508);; Cellular Component: chloroplast thylakoid membrane (GO:0009535);; Cellular Component: chloroplast envelope (GO:0009941);; Biological Process: thylakoid membrane organizatio…	K03798|3.4e-271|cit:102623114|K03798 cell division protease FtsH [EC:3.4.24.-] | (RefSeq) ATP-dependent zinc metalloprotease FTSH 2, chloroplastic isoform X1	[O]	--	ATP-dependent zinc metalloprotease FTSH 2, chloroplastic OS=Arabidopsis thaliana OX=3702 GN=FTSH2 PE=1 SV=1	hypothetical protein CISIN_1g005003mg [Citrus sinensis]
Cs2g15520	3249	4817	3328	739	644	49.2588	73.7555	50.9332	11.2628	9.93658	7.05774e-07	-2.47669	down	Molecular Function: molecular_function (GO:0003674);; Molecular Function: catalytic activity (GO:0003824);; Molecular Function: phosphoenolpyruvate carboxykinase activity (GO:0004611);; Cellular Component: cellular_component (GO:0005575);; Cellular Component: extracellular region (GO:0005576);; Cellular Component: intracellular (GO:0005622);; Cellular Component: obsolete cell (GO:0005623);; Cellu…	K01595|6.0e-206|cit:102607204|K01595 phosphoenolpyruvate carboxylase [EC:4.1.1.31] | (RefSeq) phosphoenolpyruvate carboxylase 2	--	cit01100,cit01200,cit00620,cit00710	Phosphoenolpyruvate carboxylase 1 OS=Arabidopsis thaliana OX=3702 GN=PPC1 PE=1 SV=1	hypothetical protein CISIN_1g002112mg [Citrus sinensis]
Cs2g16510	99	56	65	166	205	8.41552	5.0658	5.6675	14.3674	18.036	0.0233665	1.32146	up	Molecular Function: DNA binding (GO:0003677);; Cellular Component: nucleus (GO:0005634);;	K15397|6.1e-25|cpep:111776416|K15397 3-ketoacyl-CoA synthase [EC:2.3.1.199] | (RefSeq) 3-ketoacyl-CoA synthase 17-like	[O]	--	Protein RADIALIS-like 2 OS=Arabidopsis thaliana OX=3702 GN=RL2 PE=2 SV=1	transcription factor RADIALIS isoform X2 [Citrus clementina]
Cs2g16560	180	264	227	27	41	7.13999	10.8105	9.01014	1.04657	1.82264	2.86189e-07	-2.73854	down	--	--	--	--	--	uncharacterized protein LOC18053553 isoform X1 [Citrus clementina]
Cs2g16880	2712	2127	2787	1162	1058	63.2031	50.1148	65.423	26.857	24.55	0.000227	-1.21417	down	Biological Process: carbohydrate metabolic process (GO:0005975);; Molecular Function: intramolecular transferase activity, phosphotransferases (GO:0016868);;	--	[G]	--	--	hypothetical protein CUMW_190870 [Citrus unshiu]
Cs2g17040	596	563	780	271	302	28.5235	28.643	36.5938	13.6172	14.9347	0.000777154	-1.19385	down	Cellular Component: nucleosome (GO:0000786);; Molecular Function: DNA binding (GO:0003677);; Cellular Component: nucleus (GO:0005634);; Biological Process: nucleosome assembly (GO:0006334);; Biological Process: regulation of transcription, DNA-templated (GO:0006355);; Cellular Component: host cell nucleus (GO:0042025);;	--	--	--	HMG-Y-related protein A OS=Glycine max OX=3847 PE=2 SV=1	hypothetical protein CICLE_v10016374mg [Citrus clementina]
Cs2g17050	928	1291	868	333	282	60.2403	90.0244	58.7221	22.8774	20.193	9.60407e-05	-1.76148	down	Molecular Function: magnesium ion binding (GO:0000287);; Biological Process: carbohydrate metabolic process (GO:0005975);; Molecular Function: intramolecular transferase activity, phosphotransferases (GO:0016868);;	K01835|1.1e-16|cic:CICLE_v10014721mg|K01835 phosphoglucomutase [EC:5.4.2.2] | (RefSeq) hypothetical protein	[G]	cit01100,cit01110,cit00010,cit00052,cit00500,cit00520,cit00230,cit00030	Probable phosphoglucomutase, cytoplasmic 1 OS=Arabidopsis thaliana OX=3702 GN=At1g23190 PE=2 SV=2	phosphoglucomutase, cytoplasmic isoform X1 [Citrus clementina]
Cs2g17130	1539	1346	1338	2960	2760	134	122.746	119.75	250.565	232.127	0.00187014	1.00436	up	Cellular Component: integral component of membrane (GO:0016021);;	--	--	--	Cell number regulator 10 OS=Zea mays OX=4577 GN=CNR10 PE=2 SV=1	protein PLANT CADMIUM RESISTANCE 2 isoform X1 [Citrus clementina]
Cs2g17560	236	289	270	119	138	8.90421	11.2383	9.74731	3.92618	4.56169	0.0426706	-1.06413	down	Molecular Function: aspartate-semialdehyde dehydrogenase activity (GO:0004073);; Biological Process: methionine biosynthetic process (GO:0009086);; Biological Process: threonine biosynthetic process (GO:0009088);; Biological Process: lysine biosynthetic process via diaminopimelate (GO:0009089);; Biological Process: isoleucine biosynthetic process (GO:0009097);; Molecular Function: protein dimeriz…	K00133|8.1e-100|cic:CICLE_v10015633mg|K00133 aspartate-semialdehyde dehydrogenase [EC:1.2.1.11] | (RefSeq) hypothetical protein	[E]	cit01100,cit01110,cit01210,cit01230,cit00270,cit00260,cit00261,cit00300	--	hypothetical protein CISIN_1g017153mg [Citrus sinensis]
Cs2g17940	243	56	147	592	1103	12.2846	3.41566	8.29877	32.3172	71.3508	0.00681527	2.49421	up	Molecular Function: acid phosphatase activity (GO:0003993);; Molecular Function: ferrous iron binding (GO:0008198);; Molecular Function: ferric iron binding (GO:0008199);;	K14379|4.2e-71|cit:102617538|K14379 tartrate-resistant acid phosphatase type 5 [EC:3.1.3.2] | (RefSeq) purple acid phosphatase 4	[O]	cit01100,cit00740	Purple acid phosphatase 8 OS=Arabidopsis thaliana OX=3702 GN=PAP8 PE=2 SV=1	hypothetical protein CUMW_137170 [Citrus unshiu]
Cs2g18380	2110	1251	1399	3229	4624	125.577	75.0357	84.511	188.324	268.306	0.00524175	1.28948	up	Molecular Function: molecular_function (GO:0003674);; Molecular Function: RNA binding (GO:0003723);; Molecular Function: catalytic activity (GO:0003824);; Molecular Function: nuclease activity (GO:0004518);; Molecular Function: endonuclease activity (GO:0004519);; Molecular Function: endoribonuclease activity (GO:0004521);; Molecular Function: ribonuclease activity (GO:0004540);; Cellular Compone…	K01166|7.9e-45|cit:102616155|K01166 ribonuclease T2 [EC:4.6.1.19] | (RefSeq) ribonuclease 2	[A]	--	Ribonuclease 2 OS=Arabidopsis thaliana OX=3702 GN=RNS2 PE=2 SV=1	S-like RNase [Citrus reticulata]
Cs2g18560	637	628	712	169	243	8.3381	8.25016	9.41334	2.1814	3.12613	7.52324e-07	-1.69768	down	Molecular Function: DNA binding (GO:0003677);; Cellular Component: nucleus (GO:0005634);;	--	--	--	Homeobox-DDT domain protein RLT3 OS=Arabidopsis thaliana OX=3702 GN=RLT3 PE=3 SV=1	hypothetical protein CUMW_170000 [Citrus unshiu]
Cs2g19040	2620	2398	2447	5932	6735	97.6827	87.6951	89.0608	214.782	235.031	9.5974e-05	1.32885	up	Biological Process: response to acid chemical (GO:0001101);; Molecular Function: molecular_function (GO:0003674);; Molecular Function: catalytic activity (GO:0003824);; Molecular Function: ubiquitin-protein transferase activity (GO:0004842);; Cellular Component: cellular_component (GO:0005575);; Cellular Component: intracellular (GO:0005622);; Cellular Component: obsolete cell (GO:0005623);; Cell…	K16285|5.4e-88|cic:CICLE_v10017032mg|K16285 RING/U-box domain-containing protein [EC:2.3.2.27] | (RefSeq) hypothetical protein	[O]	--	Probable E3 ubiquitin-protein ligase XERICO OS=Arabidopsis thaliana OX=3702 GN=XERICO PE=1 SV=1	probable E3 ubiquitin-protein ligase XERICO [Citrus clementina]
Cs2g19170	534	627	475	1008	1211	58.8857	98.0128	72.8534	133.596	137.43	0.00105202	1.00551	up	Biological Process: innate immune response-activating signal transduction (GO:0002758);; Cellular Component: plasma membrane (GO:0005886);;	K13456|4.3e-09|pda:103716136|K13456 RPM1-interacting protein 4 | (RefSeq) RPM1-interacting protein 4 isoform X1	--	--	Protein NOI4 OS=Arabidopsis thaliana OX=3702 GN=NOI4 PE=1 SV=1	RPM1-interacting protein 4 isoform X1 [Citrus clementina]
Cs2g19240	1198	1328	795	2696	3246	35.0415	40.7708	23.6287	77.6253	95.1268	1.77546e-06	1.40596	up	Cellular Component: nucleus (GO:0005634);; Cellular Component: cytosol (GO:0005829);; Molecular Function: enzyme regulator activity (GO:0030234);; Biological Process: nitrile biosynthetic process (GO:0080028);;	K23330|6.7e-15|mis:MICPUN_100143|K23330 leucine-zipper-like transcriptional regulator 1 | (RefSeq) predicted protein	[R]	--	Nitrile-specifier protein 2 OS=Arabidopsis thaliana OX=3702 GN=NSP2 PE=2 SV=1	nitrile-specifier protein 5 [Citrus clementina]
Cs2g19360	760	572	435	1479	1549	23.4427	18.1264	13.44	45.1434	46.8433	1.98186e-06	1.34494	up	Cellular Component: nucleus (GO:0005634);; Biological Process: regulation of transcription, DNA-templated (GO:0006355);; Molecular Function: sequence-specific DNA binding (GO:0043565);; Molecular Function: protein heterodimerization activity (GO:0046982);;	K08065|4.2e-74|cit:102616254|K08065 nuclear transcription Y subunit beta | (RefSeq) nuclear transcription factor Y subunit B-3	[K]	--	Nuclear transcription factor Y subunit B-2 OS=Arabidopsis thaliana OX=3702 GN=NFYB2 PE=1 SV=1	nuclear transcription factor Y subunit B-3 [Citrus sinensis]
Cs2g20010	11109	7705	12572	5029	4251	393.37	272.181	442.589	179.3	153.451	0.0148596	-1.19186	down	--	--	--	--	--	uncharacterized protein LOC102620682 [Citrus sinensis]
Cs2g20580	606	595	776	1226	1659	32.9293	32.8201	42.1076	64.9252	86.1135	0.000810137	1.10983	up	Molecular Function: protein tyrosine phosphatase activity (GO:0004725);;	K18045|1.7e-49|cic:CICLE_v10016646mg|K18045 tyrosine-protein phosphatase SIW14 [EC:3.1.3.48] | (RefSeq) hypothetical protein	[V]	--	Tyrosine-protein phosphatase DSP1 OS=Arabidopsis thaliana OX=3702 GN=DSP1 PE=1 SV=1	tyrosine-protein phosphatase DSP1 isoform X1 [Citrus clementina]
Cs2g21940	205	165	193	410	366	21.0353	17.093	20.0564	40.6507	35.5087	0.0201197	1.02943	up	Molecular Function: zinc ion binding (GO:0008270);;	--	--	--	--	hypothetical protein CICLE_v10017183mg [Citrus clementina]
Cs2g22920	333	366	356	213	143	13.1029	14.4962	14.0165	8.35217	5.57093	0.0323674	-1.00097	down	Biological Process: response to cold (GO:0009409);; Cellular Component: integral component of membrane (GO:0016021);;	--	--	--	--	uncharacterized protein LOC18052794 [Citrus clementina]
Cs2g23125	1018	915	988	1916	3035	395.598	372.339	400.967	737.518	1163.08	0.0086647	1.32655	up	Molecular Function: ATP binding (GO:0005524);; Biological Process: protein refolding (GO:0042026);;	--	--	cit03018	--	chaperonin CPN60, mitochondrial-like, partial [Citrus clementina]
Cs2g23190	2166	2106	2217	3893	5896	144.387	142.69	147.488	247.795	368.169	0.00754266	1.15829	up	Molecular Function: ATP binding (GO:0005524);; Biological Process: protein refolding (GO:0042026);;	--	--	cit03018	--	chaperonin CPN60, mitochondrial-like isoform X4 [Citrus clementina]
Cs2g23260	63	85	62	256	567	2.78361	3.90481	2.76533	11.0114	23.8914	0.0276965	2.53482	up	--	--	--	--	--	hypothetical protein CUMW_176840 [Citrus unshiu]
Cs2g23310	302	281	237	495	650	20.6075	21.8098	16.4236	34.5975	44.7874	0.00566665	1.04791	up	--	K06689|3.8e-21|boe:106307910|K06689 ubiquitin-conjugating enzyme E2 D [EC:2.3.2.23] | (RefSeq) SUMO-conjugating enzyme UBC9	[O]	cit04120,cit04141	SUMO-conjugating enzyme UBC9 OS=Arabidopsis thaliana OX=3702 GN=UBC9 PE=1 SV=1	hypothetical protein CICLE_v10017340mg [Citrus clementina]
Cs2g23350	7	35	22	86	68	0.329104	1.53645	0.962501	3.59287	2.82711	0.0298062	1.82968	up	Molecular Function: diacylglycerol O-acyltransferase activity (GO:0004144);; Biological Process: glycerolipid biosynthetic process (GO:0045017);;	K20098|4.7e-51|mtr:MTR_4g078460|K20098 DNA excision repair protein ERCC-6-like 2 [EC:3.6.4.-] | (RefSeq) DNA repair and recombination RAD26-like protein, putative	--	--	O-acyltransferase WSD1 OS=Arabidopsis thaliana OX=3702 GN=WSD1 PE=2 SV=1	hypothetical protein CICLE_v10015554mg [Citrus clementina]
Cs2g23550	345	383	294	842	698	11.405	12.8024	9.79906	25.9521	20.9413	0.000427716	1.15816	up	Molecular Function: DNA binding (GO:0003677);; Cellular Component: nucleus (GO:0005634);; Cellular Component: host cell nucleus (GO:0042025);; Molecular Function: metal ion binding (GO:0046872);;	K13415|1.3e-12|mdm:103413440|K13415 protein brassinosteroid insensitive 1 [EC:2.7.10.1 2.7.11.1] | (RefSeq) uncharacterized protein LOC103413440 isoform X1	--	--	Squamosa promoter-binding-like protein 4 OS=Arabidopsis thaliana OX=3702 GN=SPL4 PE=1 SV=1	hypothetical protein CUMW_186530 [Citrus unshiu]
Cs2g24360	1910	1544	928	136	252	76.8405	63.2	37.7233	5.50894	10.4119	0.000252188	-2.93025	down	--	K13993|2.8e-85|cic:CICLE_v10016547mg|K13993 HSP20 family protein | (RefSeq) hypothetical protein	[O]	cit04141	Heat shock protein 21, chloroplastic OS=Arabidopsis thaliana OX=3702 GN=HSP21 PE=1 SV=1	small heat shock protein, chloroplastic [Citrus clementina]
Cs2g24600	39	83	47	227	223	1.25417	2.7183	1.49833	7.24616	7.23561	0.000121226	1.97768	up	Molecular Function: monooxygenase activity (GO:0004497);; Molecular Function: iron ion binding (GO:0005506);; Biological Process: multicellular organism development (GO:0007275);; Biological Process: brassinosteroid homeostasis (GO:0010268);; Biological Process: sterol metabolic process (GO:0016125);; Biological Process: brassinosteroid biosynthetic process (GO:0016132);; Molecular Function: oxid…	K07437|6.3e-78|dzi:111304682|K07437 cytochrome P450 family 26 subfamily A | (RefSeq) cytochrome P450 87A3-like	[QI]	--	Cytochrome P450 87A3 OS=Oryza sativa subsp. japonica OX=39947 GN=CYP87A3 PE=2 SV=3	hypothetical protein CISIN_1g012100mg [Citrus sinensis]
Cs2g24730	115	237	78	422	660	3.87508	8.43775	2.73125	13.6783	21.3482	0.00563996	1.89646	up	--	K15803|1.1e-12|qsu:111999375|K15803 (-)-germacrene D synthase [EC:4.2.3.75] | (RefSeq) (-)-germacrene D synthase-like	--	--	--	uncharacterized protein LOC18052247 [Citrus clementina]
Cs2g25850	1076	905	1327	349	415	155.153	129.644	190.8	49.1201	57.255	4.73035e-05	-1.5493	down	--	--	--	--	--	uncharacterized protein LOC102607507 [Citrus sinensis]
Cs2g27170	614	541	491	1175	1395	30.1821	27.5803	24.2001	56.8662	66.7177	2.89139e-05	1.20924	up	--	--	--	--	--	uncharacterized protein LOC102612237 [Citrus sinensis]
Cs2g27180	8	5	15	68	34	0.341814	0.222524	0.613833	3.16156	1.49904	0.0230374	2.43008	up	Molecular Function: ATP binding (GO:0005524);;	K16190|4.9e-76|cic:CICLE_v10015593mg|K16190 glucuronokinase [EC:2.7.1.43] | (RefSeq) hypothetical protein	--	cit01100,cit00040,cit00520,cit00053	Glucuronokinase 1 OS=Arabidopsis thaliana OX=3702 GN=GLCAK1 PE=1 SV=1	hypothetical protein CUMW_209090 [Citrus unshiu]
Cs2g27640	541	785	740	3359	2340	14.6618	20.8642	20.1296	93.6303	62.2109	4.0631e-06	2.02918	up	--	--	--	--	--	hypothetical protein CISIN_1g022195mg [Citrus sinensis]
Cs2g27950	3180	2453	2189	1436	1157	99.7722	78.7477	69.6742	48.0387	39.1409	0.00543151	-1.02516	down	Cellular Component: integral component of membrane (GO:0016021);; Molecular Function: oxidoreductase activity (GO:0016491);; Molecular Function: flavin adenine dinucleotide binding (GO:0050660);;	K08232|1.7e-134|cit:102611741|K08232 monodehydroascorbate reductase (NADH) [EC:1.6.5.4] | (RefSeq) monodehydroascorbate reductase 4, peroxisomal	[R]	cit01100,cit00053	Monodehydroascorbate reductase 4, peroxisomal OS=Arabidopsis thaliana OX=3702 GN=MDAR4 PE=1 SV=1	hypothetical protein CISIN_1g011700mg [Citrus sinensis]
Cs2g28750	4084	2782	2745	1875	1165	88.7835	61.4061	59.309	40.2062	24.6475	0.0353871	-1.09217	down	Biological Process: response to oxidative stress (GO:0006979);; Molecular Function: transferase activity, transferring glycosyl groups (GO:0016757);;	K20893|3.5e-112|zju:107420284|K20893 probable galacturonosyltransferase-like 1 [EC:2.4.1.-] | (RefSeq) probable galacturonosyltransferase-like 1	--	--	Probable galacturonosyltransferase-like 10 OS=Arabidopsis thaliana OX=3702 GN=GATL10 PE=2 SV=1	probable galacturonosyltransferase-like 10 [Citrus sinensis]
Cs2g29680	1294	857	1044	2108	2921	76.0765	52.5379	61.8056	119.864	159.595	0.00123981	1.22091	up	--	--	--	--	--	uncharacterized protein LOC102609827 [Citrus sinensis]
Cs2g29960	1256	1397	1160	2159	3609	25.9937	29.117	23.8704	43.6676	74.0364	0.0442763	1.1623	up	Cellular Component: outer membrane (GO:0019867);;	K07277|9.0e-75|cit:102620185|K07277 outer membrane protein insertion porin family | (RefSeq) outer envelope protein 80, chloroplastic	--	--	Outer envelope protein 80, chloroplastic OS=Arabidopsis thaliana OX=3702 GN=OEP80 PE=2 SV=1	outer envelope protein 80, chloroplastic-like [Citrus sinensis]
Cs2g30260	12602	16463	12180	4494	2815	347.723	465.067	337.395	122.186	75.9041	3.92098e-06	-1.9299	down	Cellular Component: integral component of membrane (GO:0016021);; Molecular Function: transmembrane transporter activity (GO:0022857);;	K03319|3.8e-72|cmos:111446901|K03319 divalent anion:Na+ symporter, DASS family | (RefSeq) LOW QUALITY PROTEIN: dicarboxylate transporter 2.1, chloroplastic-like	--	--	Dicarboxylate transporter 1, chloroplastic OS=Arabidopsis thaliana OX=3702 GN=DIT1 PE=1 SV=1	dicarboxylate transporter 1, chloroplastic [Citrus clementina]
Cs2g30390	2717	4134	3303	1934	1337	55.2855	85.1953	67.4025	38.6213	26.3549	0.0203051	-1.06861	down	Biological Process: sulfur amino acid biosynthetic process (GO:0000097);; Cellular Component: sulfite reductase complex (NADPH) (GO:0009337);; Cellular Component: chloroplast stroma (GO:0009570);; Molecular Function: sulfite reductase activity (GO:0016002);; Molecular Function: heme binding (GO:0020037);; Molecular Function: sulfite reductase (ferredoxin) activity (GO:0050311);; Molecular Functio…	K00392|1.5e-205|cic:CICLE_v10014382mg|K00392 sulfite reductase (ferredoxin) [EC:1.8.7.1] | (RefSeq) hypothetical protein	[P]	cit01100,cit00920	Sulfite reductase [ferredoxin], chloroplastic (Fragment) OS=Glycine max OX=3847 GN=SIR PE=1 SV=1	hypothetical protein CICLE_v10014382mg [Citrus clementina]
Cs2g30480	1474	1885	1574	311	333	52.6741	68.0096	56.6486	10.834	11.5566	9.00388e-16	-2.37197	down	Molecular Function: phospholipase activity (GO:0004620);; Biological Process: lipid metabolic process (GO:0006629);;	K16818|4.4e-70|atr:18428292|K16818 phospholipase A1 [EC:3.1.1.32] | (RefSeq) phospholipase A(1) DAD1, chloroplastic	[I]	--	Phospholipase A1-Igamma3, chloroplastic OS=Arabidopsis thaliana OX=3702 GN=At1g51440 PE=1 SV=1	phospholipase A1-Igamma3, chloroplastic [Citrus sinensis]
Cs2g31080	678	585	478	1493	2409	58.2951	51.084	41.0829	125.208	199.865	0.00256762	1.73061	up	--	--	--	--	--	uncharacterized protein LOC102630209 [Citrus sinensis]
Cs3g01240	40	52	43	120	179	2.6397	3.37129	2.8261	7.42937	10.9725	0.00582232	1.71194	up	Molecular Function: molecular_function (GO:0003674);; Molecular Function: catalytic activity (GO:0003824);; Molecular Function: protein binding (GO:0005515);; Cellular Component: cellular_component (GO:0005575);; Cellular Component: intracellular (GO:0005622);; Cellular Component: obsolete cell (GO:0005623);; Cellular Component: cytoplasm (GO:0005737);; Cellular Component: cytosol (GO:0005829);; …	K01800|1.4e-22|cic:CICLE_v10002464mg|K01800 maleylacetoacetate isomerase [EC:5.2.1.2] | (RefSeq) hypothetical protein	[O]	cit01100,cit00350	Glutathione S-transferase zeta class OS=Euphorbia esula OX=3993 PE=2 SV=1	hypothetical protein CUMW_211310 [Citrus unshiu]
Cs3g01350	1295	1382	1438	427	420	57.0196	61.4954	63.251	19.0529	18.7943	8.35146e-09	-1.71491	down	Molecular Function: DNA binding (GO:0003677);; Cellular Component: nucleus (GO:0005634);; Biological Process: regulation of transcription, DNA-templated (GO:0006355);;	K00521|2.7e-68|cmos:111447866|K00521 ferric-chelate reductase [EC:1.16.1.7] | (RefSeq) ferric reduction oxidase 7, chloroplastic-like	--	--	NAC domain-containing protein 35 OS=Arabidopsis thaliana OX=3702 GN=NAC035 PE=1 SV=2	NAC domain-containing protein 35 [Citrus sinensis]
Cs3g01590	2807	2438	2438	1133	929	102.43	87.8939	86.1793	44.9712	37.5895	3.71331e-05	-1.33077	down	Cellular Component: integral component of membrane (GO:0016021);; Molecular Function: transmembrane transporter activity (GO:0022857);;	K14638|2.3e-66|psom:113333055|K14638 solute carrier family 15 (peptide/histidine transporter), member 3/4 | (RefSeq) protein NRT1/ PTR FAMILY 4.3-like	[E]	--	Protein NRT1/ PTR FAMILY 4.3 OS=Arabidopsis thaliana OX=3702 GN=NPF4.3 PE=2 SV=1	protein NRT1/ PTR FAMILY 4.3-like [Citrus sinensis]
Cs3g02510	454	581	460	281	205	16.8	21.7881	16.9751	9.91794	7.01271	0.00909914	-1.05492	down	Cellular Component: cellular_component (GO:0005575);; Cellular Component: intracellular (GO:0005622);; Cellular Component: obsolete cell (GO:0005623);; Cellular Component: cytoplasm (GO:0005737);; Biological Process: organelle organization (GO:0006996);; Biological Process: biological_process (GO:0008150);; Cellular Component: chloroplast (GO:0009507);; Cellular Component: plastid envelope (GO:00…	--	--	--	protein SLOW GREEN 1, chloroplastic OS=Arabidopsis thaliana OX=3702 GN=SG1 PE=1 SV=1	protein SLOW GREEN 1, chloroplastic [Citrus sinensis]
Cs3g02720	471	499	494	1015	1051	11.9256	12.7418	12.5338	25.9682	27.0429	0.000497322	1.06257	up	Biological Process: protein N-linked glycosylation (GO:0006487);; Biological Process: N-glycan fucosylation (GO:0036071);; Molecular Function: alpha-(1->6)-fucosyltransferase activity (GO:0046921);;	--	--	--	--	uncharacterized protein LOC102623398 isoform X1 [Citrus sinensis]
Cs3g03430	706	705	865	279	366	10.3212	10.4694	12.7031	3.97172	5.20651	0.000161664	-1.25437	down	Cellular Component: chloroplast (GO:0009507);;	--	[R]	--	Pentatricopeptide repeat-containing protein At1g10270 OS=Arabidopsis thaliana OX=3702 GN=GRP23 PE=1 SV=1	pentatricopeptide repeat-containing protein At1g10270 [Citrus sinensis]
Cs3g04160	307	310	313	154	144	23.229	21.8563	22.8744	11.1278	10.9633	0.0272238	-1.07596	down	Molecular Function: molecular_function (GO:0003674);; Molecular Function: nucleic acid binding (GO:0003676);; Molecular Function: RNA binding (GO:0003723);; Molecular Function: catalytic activity (GO:0003824);; Molecular Function: nuclease activity (GO:0004518);; Molecular Function: endonuclease activity (GO:0004519);; Molecular Function: binding (GO:0005488);; Cellular Component: cellular_compon…	K17710|5.6e-06|cam:101494520|K17710 pentatricopeptide repeat domain-containing protein 1 | (RefSeq) pentatricopeptide repeat-containing protein At2g18940, chloroplastic	[R]	--	Pentatricopeptide repeat-containing protein At1g10910, chloroplastic OS=Arabidopsis thaliana OX=3702 GN=At1g10910 PE=2 SV=1	pentatricopeptide repeat-containing protein At1g10910, chloroplastic-like [Citrus sinensis]
Cs3g04170	3	37	17	118	153	0.106654	1.22932	0.581851	3.74218	4.83867	1.13311e-05	2.81074	up	Molecular Function: magnesium ion binding (GO:0000287);; Molecular Function: terpene synthase activity (GO:0010333);;	K15096|2.7e-244|cit:102607029|K15096 (R)-limonene synthase [EC:4.2.3.20] | (RefSeq) (R)-limonene synthase 1, chloroplastic	--	cit01100,cit01110,cit00902	(R)-limonene synthase 1, chloroplastic OS=Citrus sinensis OX=2711 PE=1 SV=2	(R)-limonene synthase 1, chloroplastic [Citrus sinensis]
Cs3g04360	9	45	6	92	149	0.272374	1.25819	0.18534	2.49945	4.01089	0.0028219	2.5699	up	Molecular Function: magnesium ion binding (GO:0000287);; Molecular Function: terpene synthase activity (GO:0010333);;	K15096|2.2e-160|cit:102607029|K15096 (R)-limonene synthase [EC:4.2.3.20] | (RefSeq) (R)-limonene synthase 1, chloroplastic	--	cit01110,cit00900	(R)-limonene synthase 1, chloroplastic OS=Citrus sinensis OX=2711 PE=1 SV=2	(R)-limonene synthase 1, chloroplastic isoform X1 [Citrus sinensis]
Cs3g04960	141	190	218	66	62	2.82072	3.83144	4.35477	1.34338	1.25466	0.00862286	-1.53622	down	Molecular Function: ATP binding (GO:0005524);; Cellular Component: cytoplasm (GO:0005737);; Cellular Component: mitochondrion (GO:0005739);; Cellular Component: vacuolar membrane (GO:0005774);; Biological Process: response to unfolded protein (GO:0006986);; Molecular Function: ATPase activity (GO:0016887);; Molecular Function: heat shock protein binding (GO:0031072);; Biological Process: cellular…	K04043|6.4e-116|cit:102606731|K04043 molecular chaperone DnaK | (RefSeq) heat shock 70 kDa protein, mitochondrial	[O]	cit03018	Heat shock 70 kDa protein, mitochondrial OS=Phaseolus vulgaris OX=3885 PE=2 SV=1	heat shock 70 kDa protein, mitochondrial [Citrus sinensis]
Cs3g05760	372	296	348	82	98	11.1839	9.02389	10.4089	2.37456	2.75616	1.16793e-05	-1.93081	down	Molecular Function: ADP binding (GO:0043531);;	K00695|1.4e-72|mtr:MTR_6g478030|K00695 sucrose synthase [EC:2.4.1.13] | (RefSeq) sucrose synthase	--	--	Disease resistance protein RUN1 OS=Vitis rotundifolia OX=103349 GN=RUN1 PE=1 SV=1	TMV resistance protein N-like isoform X2 [Citrus sinensis]
Cs3g06200	573	823	645	213	158	50.955	75.3067	58.5961	18.4596	13.3712	1.06233e-06	-1.89402	down	Molecular Function: iron ion binding (GO:0005506);; Cellular Component: photosystem II (GO:0009523);; Cellular Component: plastid (GO:0009536);; Biological Process: photosynthetic electron transport in photosystem II (GO:0009772);; Cellular Component: integral component of membrane (GO:0016021);; Molecular Function: chlorophyll binding (GO:0016168);; Biological Process: protein-chromophore linkag…	K02706|1.3e-87|aly:32283168|K02706 photosystem II P680 reaction center D2 protein [EC:1.10.3.9] | (RefSeq) psbD, B9N47_pgp079; photosystem II protein D2	--	cit01100,cit00195	Photosystem II D2 protein OS=Acorus americanus OX=263995 GN=psbD PE=3 SV=1	LOW QUALITY PROTEIN: uncharacterized protein LOC102608211 [Citrus sinensis]
Cs3g06370	67	108	75	247	352	2.9661	4.81663	3.34363	10.9344	15.8005	6.86897e-05	1.82516	up	Biological Process: fatty acid biosynthetic process (GO:0006633);; Cellular Component: chloroplast (GO:0009507);; Molecular Function: acyl-[acyl-carrier-protein] desaturase activity (GO:0045300);; Molecular Function: metal ion binding (GO:0046872);;	K03921|1.8e-106|cic:CICLE_v10001456mg|K03921 acyl-[acyl-carrier-protein] desaturase [EC:1.14.19.2 1.14.19.11 1.14.19.26] | (RefSeq) hypothetical protein	--	cit01100,cit00061,cit01212,cit01040	Stearoyl-[acyl-carrier-protein] 9-desaturase, chloroplastic OS=Olea europaea OX=4146 PE=2 SV=1	stearoyl-[acyl-carrier-protein] 9-desaturase 5, chloroplastic [Citrus clementina]
Cs3g06440	6382	6675	5503	2091	2326	209.66	214.309	180.281	70.5308	78.1365	5.2293e-05	-1.50493	down	Cellular Component: integral component of membrane (GO:0016021);;	K12818|6.3e-14|smo:SELMODRAFT_429199|K12818 ATP-dependent RNA helicase DHX8/PRP22 [EC:3.6.4.13] | (RefSeq) hypothetical protein	[R]	--	Protein ZINC INDUCED FACILITATOR-LIKE 1 OS=Arabidopsis thaliana OX=3702 GN=ZIFL1 PE=2 SV=1	hypothetical protein CUMW_280660 [Citrus unshiu]
Cs3g06620	233	215	215	31	74	4.53423	3.90284	3.81714	0.553543	1.26895	7.1684e-05	-2.09384	down	Molecular Function: ADP binding (GO:0043531);;	K13459|1.9e-38|vvi:100246175|K13459 disease resistance protein RPS2 | (RefSeq) probable disease resistance protein At4g27220	[T]	--	Probable disease resistance protein At4g27220 OS=Arabidopsis thaliana OX=3702 GN=At4g27220 PE=2 SV=1	hypothetical protein CICLE_v10000198mg [Citrus clementina]
Cs3g07150	4	2	0	55	53	0.208575	0.120532	0	2.50465	2.45756	2.89139e-05	4.7432	up	Cellular Component: plasma membrane (GO:0005886);; Cellular Component: integral component of membrane (GO:0016021);; Molecular Function: transmembrane transporter activity (GO:0022857);;	--	--	--	WAT1-related protein At5g07050 OS=Arabidopsis thaliana OX=3702 GN=At5g07050 PE=2 SV=1	WAT1-related protein At5g07050 [Citrus sinensis]
Cs3g08260	496	327	391	118	138	32.1397	22.2461	23.5875	6.31905	7.63326	4.76867e-05	-1.67871	down	--	--	--	--	--	hypothetical protein CUMW_274340, partial [Citrus unshiu]
Cs3g08480	58671	48508	49410	22246	19492	1871.79	1560.54	1570.36	713.389	631.216	0.0195075	-1.34066	down	Molecular Function: ATP binding (GO:0005524);; Biological Process: carbohydrate metabolic process (GO:0005975);; Molecular Function: phosphoribulokinase activity (GO:0008974);;	K00855|1.4e-97|cic:CICLE_v10001344mg|K00855 phosphoribulokinase [EC:2.7.1.19] | (RefSeq) hypothetical protein	[TZ]	cit01100,cit01200,cit00710	Phosphoribulokinase, chloroplastic OS=Mesembryanthemum crystallinum OX=3544 PE=2 SV=1	phosphoribulokinase, chloroplastic [Citrus clementina]
Cs3g08490	2515	2811	2310	948	438	97.4939	108.888	89.5689	36.8337	16.8436	9.33394e-10	-1.89451	down	Molecular Function: molecular_function (GO:0003674);; Molecular Function: transporter activity (GO:0005215);; Molecular Function: organic acid transmembrane transporter activity (GO:0005342);; Cellular Component: cellular_component (GO:0005575);; Cellular Component: intracellular (GO:0005622);; Cellular Component: obsolete cell (GO:0005623);; Cellular Component: cytoplasm (GO:0005737);; Biologica…	--	--	--	Plastidal glycolate/glycerate translocator 1, chloroplastic OS=Arabidopsis thaliana OX=3702 GN=PLGG1 PE=1 SV=1	hypothetical protein GOBAR_AA23658 [Gossypium barbadense]
Cs3g08630	362	330	379	620	845	7.52539	7.0554	8.14464	13.3745	16.88	0.00303389	1.01723	up	--	K09060|3.4e-06|bdi:100826051|K09060 plant G-box-binding factor | (RefSeq) uncharacterized protein LOC100826051	--	--	Protein SENSITIVE TO UV 2 OS=Arabidopsis thaliana OX=3702 GN=SUV2 PE=1 SV=1	uncharacterized protein LOC102616853 isoform X2 [Citrus sinensis]
Cs3g08940	473	429	430	221	223	18.5887	16.847	17.0174	8.94285	8.98076	0.0172722	-1.01867	down	--	K09060|2.0e-115|oeu:111382929|K09060 plant G-box-binding factor | (RefSeq) bZIP transcription factor 16-like	--	--	UV-B-induced protein At3g17800, chloroplastic OS=Arabidopsis thaliana OX=3702 GN=At3g17800 PE=2 SV=1	UV-B-induced protein At3g17800, chloroplastic [Citrus sinensis]
Cs3g09230	681	751	657	395	229	24.5008	27.1075	23.5593	13.4544	7.61391	0.000648417	-1.17631	down	Molecular Function: catalytic activity (GO:0003824);; Molecular Function: obsolete coenzyme binding (GO:0050662);;	K04708|2.9e-08|mtr:MTR_6g009130|K04708 3-dehydrosphinganine reductase [EC:1.1.1.102] | (RefSeq) transmembrane protein, putative	[R]	--	Uncharacterized protein At1g32220, chloroplastic OS=Arabidopsis thaliana OX=3702 GN=At1g32220 PE=1 SV=1	uncharacterized protein At1g32220, chloroplastic [Citrus clementina]
Cs3g09310	3262	2649	2441	1226	1025	85.7342	72.9612	64.1456	27.7667	22.5287	5.16485e-05	-1.32419	down	Cellular Component: cellular_component (GO:0005575);; Cellular Component: intracellular (GO:0005622);; Cellular Component: obsolete cell (GO:0005623);; Cellular Component: cytoplasm (GO:0005737);; Cellular Component: chloroplast (GO:0009507);; Cellular Component: plastid stroma (GO:0009532);; Cellular Component: chloroplast thylakoid (GO:0009534);; Cellular Component: chloroplast thylakoid membra…	--	--	--	Plastoglobulin-1, chloroplastic OS=Pisum sativum OX=3888 GN=PG1 PE=1 SV=1	plastid lipid-associated protein 3, chloroplastic isoform X2 [Citrus sinensis]
Cs3g09430	103	52	93	8	8	5.09512	2.53448	4.60926	0.390269	0.353776	6.62146e-05	-3.38734	down	--	--	--	--	--	hypothetical protein CICLE_v10003879mg [Citrus clementina]
Cs3g09510	670	517	673	1130	1599	16.3214	13.412	16.4594	26.5304	36.5174	0.00295466	1.11858	up	Cellular Component: ubiquitin ligase complex (GO:0000151);; Cellular Component: cellular_component (GO:0005575);; Cellular Component: intracellular (GO:0005622);; Cellular Component: obsolete cell (GO:0005623);; Biological Process: biological_process (GO:0008150);; Biological Process: response to abiotic stimulus (GO:0009628);; Cellular Component: cullin-RING ubiquitin ligase complex (GO:0031461)…	--	[R]	--	F-box/kelch-repeat protein SKIP25 OS=Arabidopsis thaliana OX=3702 GN=SKIP25 PE=1 SV=1	F-box/kelch-repeat protein SKIP25 [Citrus clementina]
Cs3g09630	49	67	49	11	9	1.8495	2.63634	1.8438	0.406751	0.358115	0.0154291	-2.47842	down	Molecular Function: nucleic acid binding (GO:0003676);;	K13101|3.5e-183|cic:CICLE_v10001464mg|K13101 G patch domain and KOW motifs-containing protein | (RefSeq) hypothetical protein	[R]	--	Protein MOS2 OS=Arabidopsis thaliana OX=3702 GN=MOS2 PE=2 SV=1	protein MOS2 [Citrus clementina]
Cs3g10010	484	1046	619	1869	1621	14.8024	30.4108	18.6474	57.4277	49.3219	0.00138802	1.26441	up	Cellular Component: integral component of membrane (GO:0016021);;	K13466|1.2e-11|zju:107423984|K13466 EIX receptor 1/2 | (RefSeq) receptor-like protein EIX2	[R]	--	Receptor-like protein 1 OS=Arabidopsis thaliana OX=3702 GN=RLP1 PE=2 SV=2	hypothetical protein CUMW_266070 [Citrus unshiu]
Cs3g10260	334	305	281	126	128	5.92373	5.4034	5.14986	2.10229	1.99821	0.00680672	-1.29029	down	Molecular Function: molecular_function (GO:0003674);; Molecular Function: nucleic acid binding (GO:0003676);; Molecular Function: RNA binding (GO:0003723);; Molecular Function: catalytic activity (GO:0003824);; Molecular Function: nuclease activity (GO:0004518);; Molecular Function: endonuclease activity (GO:0004519);; Molecular Function: binding (GO:0005488);; Cellular Component: cellular_compon…	--	[R]	--	Pentatricopeptide repeat-containing protein At4g19440, chloroplastic OS=Arabidopsis thaliana OX=3702 GN=At4g19440 PE=2 SV=2	pentatricopeptide repeat-containing protein At4g19440, chloroplastic isoform X1 [Citrus sinensis]
Cs3g10480	5322	5109	4397	2014	1002	393.211	401.832	332.365	148.621	73.2987	5.94298e-07	-1.72987	down	Molecular Function: ribose-5-phosphate isomerase activity (GO:0004751);; Biological Process: pentose-phosphate shunt, non-oxidative branch (GO:0009052);;	K01807|1.9e-150|cic:CICLE_v10002135mg|K01807 ribose 5-phosphate isomerase A [EC:5.3.1.6] | (RefSeq) hypothetical protein	[G]	cit01100,cit01110,cit01200,cit01230,cit00710,cit00030	Probable ribose-5-phosphate isomerase 3, chloroplastic OS=Arabidopsis thaliana OX=3702 GN=RPI3 PE=1 SV=1	probable ribose-5-phosphate isomerase 3, chloroplastic [Citrus clementina]
Cs3g10950	3358	2143	3227	1072	1355	80.4528	52.5792	78.0905	25.5717	32.3792	0.00536565	-1.28046	down	Molecular Function: oxidoreductase activity (GO:0016491);; Molecular Function: FAD binding (GO:0071949);;	K22395|1.5e-168|nto:104106576|K22395 cinnamyl-alcohol dehydrogenase [EC:1.1.1.195] | (RefSeq) flavin-dependent oxidoreductase FOX2-like	--	--	Berberine bridge enzyme-like 8 OS=Arabidopsis thaliana OX=3702 GN=At1g30700 PE=2 SV=1	berberine bridge enzyme-like 8 [Citrus clementina]
Cs3g11020	246	239	191	434	583	8.15665	8.10802	6.39692	14.247	19.0736	0.00305959	1.15542	up	Biological Process: reproduction (GO:0000003);; Biological Process: developmental process involved in reproduction (GO:0003006);; Molecular Function: molecular_function (GO:0003674);; Molecular Function: signal sequence binding (GO:0005048);; Molecular Function: transporter activity (GO:0005215);; Molecular Function: binding (GO:0005488);; Molecular Function: protein binding (GO:0005515);; Cellul…	K15042|2.0e-122|cit:102628023|K15042 importin subunit alpha-6/7 | (RefSeq) importin subunit alpha-2-like isoform X5	[U]	--	Importin subunit alpha-2 OS=Arabidopsis thaliana OX=3702 GN=IMPA2 PE=1 SV=1	probable disease resistance protein At4g27220 isoform X1 [Citrus clementina]
Cs3g11180	3120	3602	2984	1277	775	102.518	119.151	98.1941	40.2345	24.0318	2.23449e-07	-1.67506	down	Molecular Function: molecular_function (GO:0003674);; Molecular Function: catalytic activity (GO:0003824);; Cellular Component: cellular_component (GO:0005575);; Cellular Component: intracellular (GO:0005622);; Cellular Component: obsolete cell (GO:0005623);; Cellular Component: cytoplasm (GO:0005737);; Biological Process: lipid metabolic process (GO:0006629);; Biological Process: isoprenoid meta…	K00514|7.0e-92|cit:102577969|K00514 zeta-carotene desaturase [EC:1.3.5.6] | (RefSeq) ZDS	[Q]	cit01100,cit01110,cit00906	Zeta-carotene desaturase, chloroplastic/chromoplastic OS=Capsicum annuum OX=4072 GN=ZDS PE=1 SV=1	zeta-carotene desaturase, chloroplastic/chromoplastic-like isoform X1 [Citrus clementina]
Cs3g11370	3661	2967	2944	1849	1332	108.775	92.8945	87.8126	52.9025	37.594	0.00421488	-1.02193	down	Cellular Component: chloroplast (GO:0009507);; Cellular Component: integral component of membrane (GO:0016021);;	--	--	--	--	hypothetical protein CISIN_1g027132mg [Citrus sinensis]
Cs3g11490	1162	877	893	393	411	72.8911	56.6546	57.9419	24.0592	25.1498	2.89139e-05	-1.29964	down	Biological Process: cysteine biosynthetic process from serine (GO:0006535);; Cellular Component: integral component of membrane (GO:0016021);;	K01738|3.2e-72|cic:CICLE_v10001793mg|K01738 cysteine synthase [EC:2.5.1.47] | (RefSeq) hypothetical protein	[E]	cit01100,cit01110,cit01200,cit01230,cit00270,cit00920	Cysteine synthase, chloroplastic/chromoplastic OS=Solanum tuberosum OX=4113 PE=2 SV=1	hypothetical protein CISIN_1g025563mg [Citrus sinensis]
Cs3g12000	1205	1585	1307	6062	4918	113.23	159.414	123.387	572.523	456.909	3.68678e-11	1.98803	up	Molecular Function: superoxide dismutase activity (GO:0004784);; Molecular Function: metal ion binding (GO:0046872);;	K04565|4.7e-25|cic:CICLE_v10002756mg|K04565 superoxide dismutase, Cu-Zn family [EC:1.15.1.1] | (RefSeq) hypothetical protein	[P]	cit04146	Superoxide dismutase [Cu-Zn] 1 OS=Mesembryanthemum crystallinum OX=3544 GN=SODCC.1 PE=2 SV=1	hypothetical protein CICLE_v10002756mg [Citrus clementina]
Cs3g12080	1628	1139	1079	2743	4275	472.134	343.873	324.965	783.879	1214.7	0.00722076	1.43454	up	Molecular Function: protein kinase activity (GO:0004672);; Molecular Function: ATP binding (GO:0005524);;	--	--	--	--	hypothetical protein CUMW_248990 [Citrus unshiu]
Cs3g12940	1000	862	919	415	496	13.6945	12.0445	12.5843	5.54579	6.60661	0.00142132	-1.04407	down	Molecular Function: translation initiation factor activity (GO:0003743);; Molecular Function: GTPase activity (GO:0003924);; Molecular Function: GTP binding (GO:0005525);;	K02519|5.5e-203|cic:CICLE_v10000440mg|K02519 translation initiation factor IF-2 | (RefSeq) hypothetical protein	[J]	--	Translation initiation factor IF-2, chloroplastic (Fragment) OS=Euglena gracilis OX=3039 GN=INFB PE=2 SV=1	hypothetical protein CISIN_1g005218mg [Citrus sinensis]
Cs3g13100	202	161	166	46	45	3.55864	2.83937	2.95331	0.811138	0.798054	0.00069255	-1.97252	down	Cellular Component: integral component of membrane (GO:0016021);;	--	--	--	--	spindle pole body component 110-like [Citrus sinensis]
Cs3g13320	1135	1114	1254	408	754	16.0634	16.1052	17.7891	5.55415	10.0661	0.00148523	-1.02744	down	Biological Process: defense response (GO:0006952);; Molecular Function: ADP binding (GO:0043531);;	K15078|6.8e-70|tcc:18614561|K15078 structure-specific endonuclease subunit SLX1 [EC:3.6.1.-] | (RefSeq) putative disease resistance protein RGA3	[T]	--	Putative disease resistance protein RGA1 OS=Solanum bulbocastanum OX=147425 GN=RGA1 PE=2 SV=2	putative disease resistance protein RGA3 [Citrus clementina]
Cs3g13690	202	194	299	91	64	2.91424	2.84837	4.33187	1.25594	0.865783	0.00426669	-1.59951	down	Biological Process: defense response (GO:0006952);; Molecular Function: ADP binding (GO:0043531);;	K15078|7.0e-91|vvi:100255136|K15078 structure-specific endonuclease subunit SLX1 [EC:3.6.1.-] | (RefSeq) putative disease resistance protein RGA1	[T]	--	Putative disease resistance protein RGA3 OS=Solanum bulbocastanum OX=147425 GN=RGA3 PE=2 SV=2	putative disease resistance protein RGA3 [Citrus clementina]
Cs3g13710	124	170	175	63	50	1.92678	2.67544	2.71827	0.929615	0.728894	0.0184729	-1.48825	down	Biological Process: defense response (GO:0006952);; Molecular Function: ADP binding (GO:0043531);;	K17545|8.4e-156|zma:103634684|K17545 serine/threonine-protein kinase ULK4 [EC:2.7.11.1] | (RefSeq) uncharacterized protein LOC103634684	[R]	--	Retrovirus-related Pol polyprotein from transposon RE1 OS=Arabidopsis thaliana OX=3702 GN=RE1 PE=2 SV=1	putative disease resistance protein RGA3 [Citrus sinensis]
Cs3g13730	194	189	174	62	42	3.88758	3.83708	3.47429	1.18731	0.792231	0.00117862	-1.85413	down	Biological Process: defense response (GO:0006952);; Molecular Function: ADP binding (GO:0043531);;	K15078|1.4e-92|vvi:100255136|K15078 structure-specific endonuclease subunit SLX1 [EC:3.6.1.-] | (RefSeq) putative disease resistance protein RGA1	[T]	--	Putative disease resistance protein RGA3 OS=Solanum bulbocastanum OX=147425 GN=RGA3 PE=2 SV=2	putative disease resistance protein RGA3 [Citrus clementina]
Cs3g14050	0	0	0	150	142	0.000621005	0.0831869	0.00436522	13.167	12.4834	4.64e-20	Inf	up	Molecular Function: protein kinase activity (GO:0004672);; Molecular Function: ATP binding (GO:0005524);;	K23544|1.8e-27|brp:103842861|K23544 serine incorporator 1/3 | (RefSeq) serine incorporator 3	[T]	--	Serine/threonine-protein kinase ZRK1 OS=Arabidopsis thaliana OX=3702 GN=ZRK1 PE=1 SV=1	non-functional pseudokinase ZED1 [Citrus clementina]
Cs3g14290	4291	4038	3999	2314	1808	202.197	192.138	185.77	104.664	82.5299	0.00707791	-1.01389	down	Cellular Component: cellular_component (GO:0005575);; Cellular Component: intracellular (GO:0005622);; Cellular Component: obsolete cell (GO:0005623);; Cellular Component: cytoplasm (GO:0005737);; Cellular Component: vacuole (GO:0005773);; Cellular Component: lipid droplet (GO:0005811);; Biological Process: organelle organization (GO:0006996);; Biological Process: biological_process (GO:0008150);…	K17616|3.3e-11|mtr:MTR_3g085395|K17616 CTD small phosphatase-like protein 2 [EC:3.1.3.-] | (RefSeq) NLI interacting factor, putative	--	--	REF/SRPP-like protein At3g05500 OS=Arabidopsis thaliana OX=3702 GN=At3g05500 PE=1 SV=1	hypothetical protein CICLE_v10003772mg [Citrus clementina]
Cs3g15040	2534	2054	2117	5496	4980	109.931	90.2006	84.0103	168.112	128.65	0.000325021	1.21066	up	Molecular Function: phosphorelay sensor kinase activity (GO:0000155);; Cellular Component: integral component of membrane (GO:0016021);;	K14489|6.2e-20|zma:541642|K14489 arabidopsis histidine kinase 2/3/4 (cytokinin receptor) [EC:2.7.13.3] | (RefSeq) hk3; histidine kinase 3	[T]	--	Histidine kinase CKI1 OS=Arabidopsis thaliana OX=3702 GN=CKI1 PE=1 SV=1	histidine kinase CKI1-like [Citrus sinensis]
Cs3g15120	348	414	520	147	253	4.62326	5.56901	6.89872	1.94108	3.34882	0.0230374	-1.11678	down	Molecular Function: ATP-dependent peptidase activity (GO:0004176);; Molecular Function: serine-type endopeptidase activity (GO:0004252);; Molecular Function: ATP binding (GO:0005524);; Cellular Component: mitochondrial matrix (GO:0005759);; Biological Process: protein quality control for misfolded or incompletely synthesized proteins (GO:0006515);; Biological Process: cellular response to oxidati…	K08675|7.4e-155|cit:102620332|K08675 ATP-dependent Lon protease [EC:3.4.21.53] | (RefSeq) lon protease homolog 1, mitochondrial	[O]	--	Lon protease homolog, mitochondrial OS=Oryza sativa subsp. indica OX=39946 GN=OsI_27415 PE=2 SV=1	lon protease homolog 1, mitochondrial [Citrus sinensis]
Cs3g15140	497	477	532	125	90	35.4712	34.3371	38.428	8.85356	6.34691	5.02737e-09	-2.24201	down	Molecular Function: nicotianamine synthase activity (GO:0030410);; Biological Process: nicotianamine biosynthetic process (GO:0030418);;	K05953|7.2e-181|cit:102621359|K05953 nicotianamine synthase [EC:2.5.1.43] | (RefSeq) nicotianamine synthase	--	--	Nicotianamine synthase OS=Solanum lycopersicum OX=4081 GN=CHLN PE=2 SV=1	nicotianamine synthase [Citrus sinensis]
Cs3g15290	6037	4474	4858	2703	2470	79.4043	58.9772	63.7385	35.0399	31.1226	0.011359	-1.00387	down	Molecular Function: protein binding (GO:0005515);; Molecular Function: hydrolase activity (GO:0016787);;	--	[O]	--	Protein SUPPRESSOR OF QUENCHING 1, chloroplastic OS=Arabidopsis thaliana OX=3702 GN=SOQ1 PE=1 SV=1	protein SUPPRESSOR OF QUENCHING 1, chloroplastic [Citrus sinensis]
Cs3g15380	1775	1900	1917	4156	3525	34.4183	37.5594	36.9881	80.4485	66.8648	0.00235695	1.02383	up	--	K08486|2.1e-11|psom:113306450|K08486 syntaxin 1B/2/3 | (RefSeq) uncharacterized protein LOC113306450	--	--	Protein AGENET DOMAIN (AGD)-CONTAINING P1 OS=Arabidopsis thaliana OX=3702 GN=AGDP1 PE=1 SV=1	uncharacterized protein LOC102631030 [Citrus sinensis]
Cs3g15820	149	119	203	325	488	4.47637	3.62529	6.17196	9.52437	13.6358	0.0081684	1.3518	up	--	--	--	--	--	glycine-rich cell wall structural protein 2 [Citrus sinensis]
Cs3g16100	753	825	698	256	276	14.0263	15.4202	12.8978	4.72074	5.11722	2.84371e-06	-1.53108	down	Molecular Function: protein binding (GO:0005515);;	K09377|7.1e-52|cic:CICLE_v10002540mg|K09377 cysteine and glycine-rich protein | (RefSeq) hypothetical protein	--	--	F-box protein At3g12350 OS=Arabidopsis thaliana OX=3702 GN=At3g12350 PE=2 SV=1	F-box protein At3g12350 isoform X2 [Citrus sinensis]
Cs3g16470	237	187	218	107	87	3.47267	2.81796	3.6917	1.89167	1.25744	0.041092	-1.15974	down	Molecular Function: hydrolase activity, hydrolyzing O-glycosyl compounds (GO:0004553);; Biological Process: carbohydrate metabolic process (GO:0005975);;	K01181|2.2e-45|spen:107031357|K01181 endo-1,4-beta-xylanase [EC:3.2.1.8] | (RefSeq) endo-1,4-beta-xylanase 5-like	--	--	Endo-1,4-beta-xylanase 1 OS=Arabidopsis thaliana OX=3702 GN=XYN1 PE=1 SV=1	uncharacterized protein LOC102615693 [Citrus sinensis]
Cs3g16730	2437	2870	2206	1388	704	50.5338	60.0561	45.8079	28.4249	14.5959	0.000327569	-1.27729	down	Biological Process: protoporphyrinogen IX biosynthetic process (GO:0006782);; Molecular Function: glutamyl-tRNA reductase activity (GO:0008883);; Molecular Function: NADP binding (GO:0050661);;	K02492|4.2e-206|cit:102624392|K02492 glutamyl-tRNA reductase [EC:1.2.1.70] | (RefSeq) glutamyl-tRNA reductase 1, chloroplastic	--	cit01100,cit01110,cit00860	Glutamyl-tRNA reductase 1, chloroplastic OS=Cucumis sativus OX=3659 GN=HEMA1 PE=2 SV=1	hypothetical protein CISIN_1g010322mg [Citrus sinensis]
Cs3g16890	985	890	872	402	337	19.4889	17.6294	17.2878	7.48083	6.12215	2.21322e-05	-1.3275	down	Molecular Function: molecular_function (GO:0003674);; Molecular Function: nucleic acid binding (GO:0003676);; Molecular Function: RNA binding (GO:0003723);; Molecular Function: catalytic activity (GO:0003824);; Molecular Function: nuclease activity (GO:0004518);; Molecular Function: endonuclease activity (GO:0004519);; Molecular Function: binding (GO:0005488);; Cellular Component: cellular_compon…	--	[R]	--	Pentatricopeptide repeat-containing protein At1g09900 OS=Arabidopsis thaliana OX=3702 GN=At1g09900 PE=2 SV=1	pentatricopeptide repeat-containing protein At1g09900 [Citrus sinensis]
Cs3g17200	812	902	827	479	323	29.5472	33.812	31.9873	13.457	8.49265	0.000840186	-1.09727	down	Molecular Function: molecular_function (GO:0003674);; Molecular Function: catalytic activity (GO:0003824);; Molecular Function: argininosuccinate lyase activity (GO:0004056);; Cellular Component: cellular_component (GO:0005575);; Cellular Component: intracellular (GO:0005622);; Cellular Component: obsolete cell (GO:0005623);; Cellular Component: cytoplasm (GO:0005737);; Biological Process: organi…	K01755|8.0e-182|cit:102618891|K01755 argininosuccinate lyase [EC:4.3.2.1] | (RefSeq) argininosuccinate lyase, chloroplastic	[E]	cit01100,cit01110,cit01230,cit00250,cit00220	Argininosuccinate lyase, chloroplastic OS=Arabidopsis thaliana OX=3702 GN=At5g10920 PE=2 SV=1	hypothetical protein CUMW_059840 [Citrus unshiu]
Cs3g17640	231	262	299	120	141	7.97913	8.29673	9.67738	5.3059	5.97643	0.0489062	-1.03675	down	Molecular Function: ATP binding (GO:0005524);; Biological Process: protein folding (GO:0006457);; Biological Process: response to heat (GO:0009408);; Molecular Function: heat shock protein binding (GO:0031072);; Molecular Function: metal ion binding (GO:0046872);; Molecular Function: unfolded protein binding (GO:0051082);;	--	[O]	--	Chaperone protein dnaJ 1, mitochondrial OS=Arabidopsis thaliana OX=3702 GN=ATJ1 PE=2 SV=2	hypothetical protein CISIN_1g011767mg [Citrus sinensis]
Cs3g18700	86	93	91	196	223	2.59438	2.84445	2.82236	5.66597	6.41213	0.0318858	1.19942	up	Molecular Function: aspartic-type endopeptidase activity (GO:0004190);;	--	[O]	--	Aspartic proteinase-like protein 1 OS=Arabidopsis thaliana OX=3702 GN=At5g10080 PE=2 SV=1	aspartic proteinase-like protein 1 isoform X4 [Citrus sinensis]
Cs3g18750	17	5	4	39	56	2.88734	0.897569	0.724762	6.30061	8.7998	0.0264001	2.44073	up	--	--	--	--	--	hypothetical protein CICLE_v10003031mg [Citrus clementina]
Cs3g18770	3	21	8	146	143	0.416451	2.62644	1.10904	17.4519	16.5763	9.35076e-09	3.73785	up	--	--	--	--	--	hypothetical protein CICLE_v10003034mg [Citrus clementina]
Cs3g18830	699	692	803	320	309	23.8516	23.8207	27.8426	11.1534	11.2798	0.000238168	-1.2369	down	--	--	--	--	Uncharacterized protein At4g37920 OS=Arabidopsis thaliana OX=3702 GN=At4g37920 PE=2 SV=2	uncharacterized protein At4g37920 [Citrus sinensis]
Cs3g18900	118	194	176	303	366	3.39195	5.76067	5.10555	8.48623	10.1454	0.0297207	1.01914	up	--	--	--	--	--	uncharacterized protein LOC102629833 [Citrus sinensis]
Cs3g19060	45422	30204	35995	13305	16245	720.318	482.89	598.165	273.649	355.875	0.0122006	-1.35064	down	Biological Process: nitric oxide biosynthetic process (GO:0006809);; Molecular Function: heme binding (GO:0020037);; Molecular Function: molybdenum ion binding (GO:0030151);; Biological Process: nitrate assimilation (GO:0042128);; Molecular Function: molybdopterin cofactor binding (GO:0043546);; Molecular Function: nitrate reductase (NADPH) activity (GO:0050464);;	K10534|0.0e+00|cit:102610866|K10534 nitrate reductase (NAD(P)H) [EC:1.7.1.1 1.7.1.2 1.7.1.3] | (RefSeq) nitrate reductase [NAD(P)H]-like	[C]	cit01100,cit00910	Nitrate reductase [NADH] OS=Cucurbita maxima OX=3661 PE=2 SV=1	nitrate reductase [NAD(P)H]-like [Citrus sinensis]
Cs3g19220	32	57	52	14	6	0.774499	1.42958	1.32025	0.341347	0.16257	0.0436248	-2.25212	down	Biological Process: fucose metabolic process (GO:0006004);; Cellular Component: integral component of membrane (GO:0016021);; Molecular Function: transferase activity, transferring glycosyl groups (GO:0016757);;	K23280|5.8e-07|atr:18425137|K23280 rhamnogalacturonan I rhamnosyltransferase [EC:2.4.1.351] | (RefSeq) uncharacterized protein At1g04910 isoform X1	--	--	O-fucosyltransferase 10 OS=Arabidopsis thaliana OX=3702 GN=OFUT10 PE=2 SV=2	O-fucosyltransferase 11 isoform X3 [Citrus clementina]
Cs3g19770	1916	1930	1398	903	725	40.2609	41.1119	29.3715	18.3367	14.5488	0.000476683	-1.12033	down	Molecular Function: hydrolase activity (GO:0016787);;	K21604|3.0e-71|cit:102608592|K21604 jasmonoyl-L-amino acid hydrolase [EC:3.5.1.127] | (RefSeq) IAA-amino acid hydrolase ILR1-like 6	--	cit01100,cit01110,cit00860	IAA-amino acid hydrolase ILR1-like 6 OS=Oryza sativa subsp. japonica OX=39947 GN=ILL6 PE=2 SV=1	IAA-amino acid hydrolase ILR1-like 6 [Citrus sinensis]
Cs3g19810	6105	8688	7631	3581	2260	176.038	250.505	218.164	103.383	65.3478	0.00053288	-1.375	down	Biological Process: response to reactive oxygen species (GO:0000302);; Molecular Function: molecular_function (GO:0003674);; Molecular Function: catalytic activity (GO:0003824);; Molecular Function: cytochrome-c peroxidase activity (GO:0004130);; Molecular Function: peroxidase activity (GO:0004601);; Cellular Component: cellular_component (GO:0005575);; Cellular Component: intracellular (GO:00056…	K00434|8.8e-61|cit:102610460|K00434 L-ascorbate peroxidase [EC:1.11.1.11] | (RefSeq) probable L-ascorbate peroxidase 6, chloroplastic/mitochondrial isoform X1	--	cit01100,cit00480,cit00053	Probable L-ascorbate peroxidase 6, chloroplastic/mitochondrial OS=Oryza sativa subsp. japonica OX=39947 GN=APX6 PE=2 SV=1	probable L-ascorbate peroxidase 6, chloroplastic/mitochondrial isoform X1 [Citrus sinensis]
Cs3g19820	2005	2857	2355	1433	914	55.5914	78.9312	65.0977	54.1636	38.2869	0.00952268	-1.05467	down	Biological Process: response to acid chemical (GO:0001101);; Molecular Function: molecular_function (GO:0003674);; Molecular Function: catalytic activity (GO:0003824);; Molecular Function: 3-chloroallyl aldehyde dehydrogenase activity (GO:0004028);; Molecular Function: aldehyde dehydrogenase (NAD+) activity (GO:0004029);; Cellular Component: cellular_component (GO:0005575);; Cellular Component: i…	K00128|2.9e-44|cit:102611460|K00128 aldehyde dehydrogenase (NAD+) [EC:1.2.1.3] | (RefSeq) aldehyde dehydrogenase family 3 member H1	[C]	cit01100,cit01110,cit00010,cit00620,cit00410,cit00330,cit00071,cit00280,cit00380,cit00561,cit00310,cit00053,cit00340,cit00903	Aldehyde dehydrogenase family 3 member H1 OS=Arabidopsis thaliana OX=3702 GN=ALDH3H1 PE=1 SV=2	hypothetical protein CISIN_1g011107mg [Citrus sinensis]
Cs3g20040	13813	13029	11163	3735	0	253.007	250.292	205.744	67.9845	0.000375848	5.51639e-12	-2.7768	down	--	--	--	--	--	uncharacterized protein LOC102617553 [Citrus sinensis]
Cs3g20180	485	481	460	255	223	20.4353	20.597	19.3028	10.3773	9.02224	0.0152798	-1.01057	down	--	--	--	--	PLASTID TRANSCRIPTIONALLY ACTIVE protein 6, chloroplastic OS=Arabidopsis thaliana OX=3702 GN=PTAC6 PE=1 SV=1	hypothetical protein CUMW_139260 [Citrus unshiu]
Cs3g20300	7129	4813	3635	1248	1281	505.482	341.86	255.047	83.6161	82.0437	0.00722683	-2.05436	down	Molecular Function: calcium ion binding (GO:0005509);;	K13448|8.0e-73|cit:102628611|K13448 calcium-binding protein CML | (RefSeq) probable calcium-binding protein CML44	[T]	cit04626	Probable calcium-binding protein CML44 OS=Arabidopsis thaliana OX=3702 GN=CML44 PE=2 SV=2	probable calcium-binding protein CML44 [Citrus sinensis]
Cs3g20410	60	94	74	281	378	5.59367	8.90734	6.77595	24.7627	32.4893	1.96255e-06	2.09563	up	#N/A	#N/A	#N/A	--	#N/A	#N/A
Cs3g20970	537	357	402	782	1332	30.6467	21.0223	23.2576	44.1727	75.5861	0.0485297	1.27226	up	--	--	--	--	Pathogen-related protein OS=Hordeum vulgare OX=4513 PE=2 SV=2	hypothetical protein CUMW_047500 [Citrus unshiu]
Cs3g21230	358	264	345	187	66	19.4841	14.8636	18.8339	9.9788	3.57175	0.00549355	-1.36636	down	Molecular Function: manganese ion transmembrane transporter activity (GO:0005384);; Cellular Component: integral component of membrane (GO:0016021);; Biological Process: cellular manganese ion homeostasis (GO:0030026);;	K22736|8.6e-114|cit:102630633|K22736 vacuolar iron transporter family protein | (RefSeq) vacuolar iron transporter homolog 3-like	[S]	--	Vacuolar iron transporter homolog 3 OS=Arabidopsis thaliana OX=3702 GN=At3g43630 PE=2 SV=1	vacuolar iron transporter homolog 3-like [Citrus sinensis]
Cs3g21480	386	339	390	230	139	38.9302	34.4222	39.449	22.695	13.313	0.0238214	-1.02848	down	Cellular Component: cytoplasm (GO:0005737);; Biological Process: glycerol ether metabolic process (GO:0006662);; Molecular Function: protein disulfide oxidoreductase activity (GO:0015035);; Molecular Function: oxidoreductase activity, acting on a sulfur group of donors, disulfide as acceptor (GO:0016671);; Biological Process: cell redox homeostasis (GO:0045454);; Molecular Function: protein-disul…	K03671|4.8e-09|cmo:103489073|K03671 thioredoxin 1 | (RefSeq) thioredoxin H-type	[O]	--	Thioredoxin Y1, chloroplastic OS=Arabidopsis thaliana OX=3702 GN=At1g76760 PE=2 SV=1	hypothetical protein CISIN_1g030351mg [Citrus sinensis]
Cs3g21610	127	146	160	286	343	4.56734	5.58532	5.71084	9.79226	11.6298	0.0206577	1.10343	up	--	K10268|2.3e-39|aof:109825399|K10268 F-box and leucine-rich repeat protein 2/20 | (RefSeq) F-box/LRR-repeat protein 20-like	[R]	--	Retrovirus-related Pol polyprotein from transposon TNT 1-94 OS=Nicotiana tabacum OX=4097 PE=2 SV=1	pol polyprotein [Citrus x paradisi]
Cs3g21970	420	446	485	183	222	8.78811	9.40893	10.1781	3.79623	4.6638	0.00465391	-1.17298	down	Molecular Function: molecular_function (GO:0003674);; Molecular Function: nucleic acid binding (GO:0003676);; Molecular Function: RNA binding (GO:0003723);; Molecular Function: RNA helicase activity (GO:0003724);; Molecular Function: catalytic activity (GO:0003824);; Molecular Function: RNA helicase activity (GO:0004004);; Molecular Function: helicase activity (GO:0004386);; Molecular Function: b…	K13126|6.7e-12|mtr:MTR_6g040070|K13126 polyadenylate-binding protein | (RefSeq) DEAD/DEAH-box helicase	[A]	--	DEAD-box ATP-dependent RNA helicase 39 OS=Oryza sativa subsp. japonica OX=39947 GN=Os01g0184500 PE=2 SV=1	DEAD-box ATP-dependent RNA helicase 39-like [Citrus sinensis]
Cs3g22330	180	137	233	450	359	18.9762	14.7203	24.325	49.3699	39.0135	0.00862286	1.12232	up	--	--	--	--	--	uncharacterized protein LOC102622345 [Citrus sinensis]
Cs3g22710	2621	2021	1873	1154	878	54.8679	43.416	39.3863	25.5405	20.7225	0.00116761	-1.11312	down	--	K14818|9.2e-33|mtr:MTR_1g097140|K14818 ribosome assembly protein SQT1 | (RefSeq) vegetative incompatibility HET-E-like protein	--	--	--	hypothetical protein CISIN_1g043942mg, partial [Citrus sinensis]
Cs3g23260	331	187	283	123	94	5.6188	3.17967	5.10379	1.93739	1.43355	0.0236856	-1.31665	down	--	--	--	--	--	uncharacterized protein LOC102626968 [Citrus sinensis]
Cs3g23510	18	18	20	71	69	0.858366	0.918822	1.07055	3.75063	3.33205	0.032871	1.88755	up	--	--	--	--	Cold-regulated protein 27 OS=Arabidopsis thaliana OX=3702 GN=COR27 PE=1 SV=1	hypothetical protein CICLE_v10002531mg [Citrus clementina]
Cs3g23530	1939	2035	1102	249	319	66.0793	69.6237	37.5765	8.44382	10.8049	0.000148879	-2.59274	down	Molecular Function: molecular_function (GO:0003674);; Molecular Function: catalytic activity (GO:0003824);; Molecular Function: monooxygenase activity (GO:0004497);; Molecular Function: iron ion binding (GO:0005506);; Biological Process: lipid metabolic process (GO:0006629);; Biological Process: steroid biosynthetic process (GO:0006694);; Biological Process: multicellular organism development (GO…	K09843|6.6e-61|cic:CICLE_v10001043mg|K09843 (+)-abscisic acid 8'-hydroxylase [EC:1.14.14.137] | (RefSeq) hypothetical protein	[QI]	cit00906	Abscisic acid 8'-hydroxylase 3 OS=Oryza sativa subsp. japonica OX=39947 GN=CYP707A7 PE=2 SV=1	hypothetical protein CISIN_1g042507mg [Citrus sinensis]
Cs3g24290	484	447	431	893	995	14.7573	13.8342	13.2811	27.5434	30.0191	0.000936379	1.0373	up	Cellular Component: integral component of membrane (GO:0016021);;	K03011|1.4e-21|ghi:107953086|K03011 DNA-directed RNA polymerase II subunit RPB3 | (RefSeq) uncharacterized protein LOC107953086	--	--	Probable hexosyltransferase MUCI70 OS=Arabidopsis thaliana OX=3702 GN=MUCI70 PE=1 SV=1	uncharacterized protein LOC102614528 [Citrus sinensis]
Cs3g24330	187	200	220	415	411	5.24393	5.53641	6.07328	11.0371	10.5627	0.0195654	1.0098	up	Molecular Function: antiporter activity (GO:0015297);; Cellular Component: integral component of membrane (GO:0016021);; Molecular Function: xenobiotic transmembrane transporter activity (GO:0042910);;	K03327|3.5e-127|cit:102615484|K03327 multidrug resistance protein, MATE family | (RefSeq) protein DETOXIFICATION 33	[R]	--	Protein DETOXIFICATION 33 OS=Arabidopsis thaliana OX=3702 GN=DTX33 PE=2 SV=1	hypothetical protein CUMW_044070 [Citrus unshiu]
Cs3g24430	47	65	68	136	185	1.46676	2.22296	2.12994	4.2703	5.78313	0.0228325	1.39855	up	Molecular Function: calcium channel activity (GO:0005262);; Cellular Component: mitochondrial inner membrane (GO:0005743);; Molecular Function: uniporter activity (GO:0015292);; Cellular Component: integral component of membrane (GO:0016021);; Biological Process: mitochondrial calcium ion homeostasis (GO:0051560);;	K20858|5.3e-114|cit:102621466|K20858 calcium uniporter protein, mitochondrial | (RefSeq) calcium uniporter protein 4, mitochondrial	[R]	--	Calcium uniporter protein 4, mitochondrial OS=Arabidopsis thaliana OX=3702 GN=At5g42610 PE=2 SV=1	calcium uniporter protein 4, mitochondrial [Citrus sinensis]
Cs3g24950	582	579	551	263	273	9.66798	9.75311	9.24473	4.30928	4.48705	0.00340695	-1.10936	down	Biological Process: karyogamy (GO:0000741);; Molecular Function: molecular_function (GO:0003674);; Molecular Function: nucleic acid binding (GO:0003676);; Molecular Function: RNA binding (GO:0003723);; Molecular Function: catalytic activity (GO:0003824);; Molecular Function: nuclease activity (GO:0004518);; Molecular Function: endonuclease activity (GO:0004519);; Molecular Function: binding (GO:0…	--	[R]	--	Protein NUCLEAR FUSION DEFECTIVE 5, mitochondrial OS=Arabidopsis thaliana OX=3702 GN=NFD5 PE=2 SV=1	protein NUCLEAR FUSION DEFECTIVE 5, mitochondrial [Citrus sinensis]
Cs3g25930	80	49	121	359	682	4.26464	2.62056	6.41466	18.5319	35.7307	0.00447731	2.62154	up	Biological Process: cytokinin biosynthetic process (GO:0009691);; Molecular Function: hydrolase activity (GO:0016787);;	K22522|7.0e-43|cit:102623540|K22522 cytokinin riboside 5'-monophosphate phosphoribohydrolase [EC:3.2.2.-] | (RefSeq) cytokinin riboside 5'-monophosphate phosphoribohydrolase LOG1-like	--	--	Cytokinin riboside 5'-monophosphate phosphoribohydrolase LOG1 OS=Arabidopsis thaliana OX=3702 GN=LOG1 PE=1 SV=1	cytokinin riboside 5'-monophosphate phosphoribohydrolase LOG3-like [Gossypium australe]
Cs3g26480	1045	914	928	2174	1985	53.855	46.5888	46.3082	104.554	93.8683	0.000286079	1.09325	up	Cellular Component: extracellular region (GO:0005576);; Biological Process: lipid metabolic process (GO:0006629);; Molecular Function: lipase activity (GO:0016298);; Molecular Function: hydrolase activity, acting on ester bonds (GO:0016788);;	K10691|3.6e-13|ats:109762802|K10691 E3 ubiquitin-protein ligase UBR4 [EC:2.3.2.27] | (RefSeq) LOC109762802; auxin transport protein BIG	--	--	GDSL esterase/lipase EXL3 OS=Arabidopsis thaliana OX=3702 GN=EXL3 PE=2 SV=1	hypothetical protein CISIN_1g017687mg [Citrus sinensis]
Cs3g26640	2209	1647	1767	6026	7954	63.0029	48.0515	51.5827	172.909	225.906	3.2562e-09	1.88039	up	Biological Process: intracellular signal transduction (GO:0035556);;	K17609|6.4e-123|cic:CICLE_v10001187mg|K17609 nucleoredoxin [EC:1.8.1.8] | (RefSeq) hypothetical protein	[R]	--	Probable nucleoredoxin 2 OS=Oryza sativa subsp. japonica OX=39947 GN=Os01g0794400 PE=2 SV=1	hypothetical protein CISIN_1g013684mg [Citrus sinensis]
Cs3g26670	268	263	228	122	123	7.71848	7.76703	6.58867	3.38396	3.32547	0.0459798	-1.0649	down	Molecular Function: molecular_function (GO:0003674);; Molecular Function: nucleic acid binding (GO:0003676);; Molecular Function: RNA binding (GO:0003723);; Molecular Function: catalytic activity (GO:0003824);; Molecular Function: nuclease activity (GO:0004518);; Molecular Function: endonuclease activity (GO:0004519);; Molecular Function: binding (GO:0005488);; Cellular Component: cellular_compon…	--	[R]	--	Pentatricopeptide repeat-containing protein At1g20300, mitochondrial OS=Arabidopsis thaliana OX=3702 GN=At1g20300 PE=2 SV=1	pentatricopeptide repeat-containing protein At1g20300, mitochondrial [Citrus clementina]
Cs3g26690	25417	14810	17706	9982	6800	1105.69	655.523	780.975	425.438	290.423	0.046005	-1.21911	down	Biological Process: response to acid chemical (GO:0001101);; Molecular Function: molecular_function (GO:0003674);; Molecular Function: catalytic activity (GO:0003824);; Molecular Function: thioredoxin-disulfide reductase activity (GO:0004791);; Cellular Component: cellular_component (GO:0005575);; Cellular Component: intracellular (GO:0005622);; Cellular Component: obsolete cell (GO:0005623);; Ce…	K03671|1.0e-10|lsv:111897912|K03671 thioredoxin 1 | (RefSeq) thioredoxin H1-like	[O]	--	Thioredoxin-like protein CDSP32, chloroplastic OS=Arabidopsis thaliana OX=3702 GN=CDSP32 PE=1 SV=1	thioredoxin-like protein CDSP32, chloroplastic [Citrus clementina]
Cs3g26710	643	699	644	249	396	42.4357	32.0688	40.5893	18.4787	33.4428	0.00326349	-1.05748	down	Cellular Component: integral component of membrane (GO:0016021);; Molecular Function: transmembrane transporter activity (GO:0022857);;	--	[R]	--	--	hippocampus abundant transcript-like protein 1 [Citrus clementina]
Cs3g26790	620	510	408	1090	1045	11.9217	10.0456	7.9043	20.4017	19.2661	0.000664869	1.04068	up	Molecular Function: protein binding (GO:0005515);;	--	[BK]	--	F-box protein SKIP23 OS=Arabidopsis thaliana OX=3702 GN=SKIP23 PE=1 SV=1	F-box protein SKIP23 [Citrus sinensis]
Cs3g27020	144	122	176	671	609	11.0793	9.52115	13.5686	51.3723	46.4331	1.05202e-09	2.09955	up	Biological Process: cytokinin biosynthetic process (GO:0009691);; Molecular Function: hydrolase activity (GO:0016787);;	K22522|6.8e-28|cit:102606935|K22522 cytokinin riboside 5'-monophosphate phosphoribohydrolase [EC:3.2.2.-] | (RefSeq) cytokinin riboside 5'-monophosphate phosphoribohydrolase LOG5 isoform X1	--	--	Cytokinin riboside 5'-monophosphate phosphoribohydrolase LOG5 OS=Arabidopsis thaliana OX=3702 GN=LOG5 PE=1 SV=1	probable cytokinin riboside 5'-monophosphate phosphoribohydrolase LOGL10 isoform X1 [Citrus clementina]
Cs3g27030	21857	18103	16919	8650	7852	328.123	290.578	246.515	93.6854	84.8835	0.0122006	-1.21816	down	Molecular Function: ATP-dependent peptidase activity (GO:0004176);; Molecular Function: metalloendopeptidase activity (GO:0004222);; Molecular Function: ATP binding (GO:0005524);; Biological Process: proteolysis (GO:0006508);; Cellular Component: chloroplast thylakoid membrane (GO:0009535);; Cellular Component: chloroplast envelope (GO:0009941);; Biological Process: thylakoid membrane organizatio…	K03798|3.5e-297|cit:102607431|K03798 cell division protease FtsH [EC:3.4.24.-] | (RefSeq) ATP-dependent zinc metalloprotease FTSH, chloroplastic	[O]	--	ATP-dependent zinc metalloprotease FTSH 5, chloroplastic OS=Arabidopsis thaliana OX=3702 GN=FTSH5 PE=1 SV=1	ATP-dependent zinc metalloprotease FTSH, chloroplastic [Citrus sinensis]
Cs3g27250	246	123	182	398	411	14.4828	7.67039	10.9603	26.4535	24.6402	0.00882348	1.12166	up	Biological Process: regulation of cyclin-dependent protein serine/threonine kinase activity (GO:0000079);; Cellular Component: cyclin-dependent protein kinase holoenzyme complex (GO:0000307);; Cellular Component: nucleus (GO:0005634);; Cellular Component: cytoplasm (GO:0005737);; Molecular Function: cyclin-dependent protein serine/threonine kinase regulator activity (GO:0016538);; Cellular Compon…	K21777|7.0e-46|cit:102615702|K21777 G2/mitotic-specific cyclin-B, other | (RefSeq) cyclin-B2-4	[D]	cit01100,cit00563	G2/mitotic-specific cyclin-2 (Fragment) OS=Medicago sativa OX=3879 PE=2 SV=1	hypothetical protein CUMW_117780 [Citrus unshiu]
Cs3g27370	0	0	0	22	10	0.00303716	9.42982e-05	1.37243e-05	0.95291	0.439611	0.0369095	Inf	up	Molecular Function: molecular_function (GO:0003674);; Molecular Function: nucleic acid binding (GO:0003676);; Molecular Function: RNA binding (GO:0003723);; Molecular Function: catalytic activity (GO:0003824);; Molecular Function: nuclease activity (GO:0004518);; Molecular Function: endonuclease activity (GO:0004519);; Molecular Function: binding (GO:0005488);; Cellular Component: cellular_compon…	--	[R]	--	Pentatricopeptide repeat-containing protein At2g01860 OS=Arabidopsis thaliana OX=3702 GN=EMB975 PE=2 SV=1	pentatricopeptide repeat-containing protein At2g01860 [Citrus sinensis]
Cs4g01270	34	77	74	237	541	3.35519	7.68287	7.28301	21.5287	46.7491	0.0322816	2.63406	up	--	--	--	--	--	hypothetical protein CISIN_1g044818mg [Citrus sinensis]
Cs4g01350	284	314	248	148	98	3.46882	3.92749	3.0835	1.78999	1.17936	0.0149433	-1.21505	down	Cellular Component: THO complex (GO:0000347);; Biological Process: double-strand break repair via break-induced replication (GO:0000727);; Cellular Component: chromatin (GO:0000785);; Molecular Function: DNA binding (GO:0003677);; Molecular Function: DNA helicase activity (GO:0003678);; Molecular Function: DNA replication origin binding (GO:0003688);; Molecular Function: single-stranded DNA bindi…	K02209|8.5e-88|cit:102622245|K02209 DNA replication licensing factor MCM5 [EC:3.6.4.12] | (RefSeq) DNA replication licensing factor MCM5 isoform X1	[L]	cit03030	DNA replication licensing factor MCM5 OS=Arabidopsis thaliana OX=3702 GN=MCM5 PE=1 SV=1	hypothetical protein CUMW_174060 [Citrus unshiu]
Cs4g01480	14	6	25	78	100	0.467171	0.20963	0.822016	2.42704	3.08299	0.00110297	2.5475	up	Molecular Function: DNA binding (GO:0003677);; Molecular Function: DNA-binding transcription factor activity (GO:0003700);; Cellular Component: nucleus (GO:0005634);;	K09287|3.4e-204|cit:112497995|K09287 RAV-like factor | (RefSeq) AP2/ERF and B3 domain-containing transcription factor At1g50680-like	--	--	AP2/ERF and B3 domain-containing transcription factor At1g51120 OS=Arabidopsis thaliana OX=3702 GN=At1g51120 PE=2 SV=1	AP2/ERF and B3 domain-containing transcription factor At1g50680-like [Citrus sinensis]
Cs4g02080	1313	1109	1366	242	457	17.5923	14.9341	18.4983	3.19382	6.08194	2.96972e-10	-1.87325	down	Molecular Function: DNA binding (GO:0003677);; Molecular Function: DNA-directed 5'-3' RNA polymerase activity (GO:0003899);; Biological Process: transcription, DNA-templated (GO:0006351);;	K10908|2.8e-170|cit:102620149|K10908 DNA-directed RNA polymerase, mitochondrial [EC:2.7.7.6] | (RefSeq) DNA-directed RNA polymerase 3, chloroplastic	[KL]	--	DNA-directed RNA polymerase 3B, chloroplastic OS=Nicotiana tabacum OX=4097 GN=RPOT3-TOM PE=2 SV=2	DNA-directed RNA polymerase 3, chloroplastic [Citrus sinensis]
Cs4g02190	10172	11515	7346	2797	1684	85.2754	96.5175	61.2187	24.5505	14.8864	3.55137e-06	-2.1282	down	Cellular Component: cytoplasm (GO:0005737);;	K03255|0.0e+00|cit:102623823|K03255 protein TIF31 | (RefSeq) protein TSS	[R]	--	Protein TSS OS=Arabidopsis thaliana OX=3702 GN=TSS PE=1 SV=1	protein TSS [Citrus sinensis]
Cs4g02360	296	198	210	103	67	11.8476	9.30777	8.92999	4.0893	2.72978	0.00480331	-1.48182	down	Molecular Function: transferase activity, transferring acyl groups other than amino-acyl groups (GO:0016747);;	K13065|8.6e-109|cit:102628720|K13065 shikimate O-hydroxycinnamoyltransferase [EC:2.3.1.133] | (RefSeq) shikimate O-hydroxycinnamoyltransferase-like	--	cit00940,cit00941,cit00945,cit01100,cit01110	Shikimate O-hydroxycinnamoyltransferase OS=Nicotiana tabacum OX=4097 GN=HST PE=1 SV=1	shikimate O-hydroxycinnamoyltransferase-like [Citrus clementina]
Cs4g03940	542	344	427	970	1148	30.6896	20.5429	24.5961	55.1551	65.8694	1.92094e-05	1.2567	up	Cellular Component: Golgi membrane (GO:0000139);; Cellular Component: integral component of membrane (GO:0016021);; Molecular Function: transferase activity, transferring glycosyl groups (GO:0016757);; Biological Process: cell wall organization (GO:0071555);;	--	--	--	Uncharacterized protein At4g15970 OS=Arabidopsis thaliana OX=3702 GN=At4g15970 PE=2 SV=1	hypothetical protein CICLE_v10008659mg [Citrus clementina]
Cs4g04010	127	133	194	249	374	4.62768	4.88823	7.02875	8.64736	13.5559	0.0480539	1.02029	up	--	K22285|2.7e-95|cic:CICLE_v10008645mg|K22285 oxysterol-binding protein-related protein 8 | (RefSeq) hypothetical protein	[T]	--	Oxysterol-binding protein-related protein 4B OS=Arabidopsis thaliana OX=3702 GN=ORP4B PE=2 SV=2	oxysterol-binding protein-related protein 4B isoform X1 [Citrus clementina]
Cs4g04270	121	54	51	213	234	12.5366	5.667	5.36824	20.9727	22.5622	0.00327062	1.55347	up	--	--	--	--	--	uncharacterized protein LOC18054996 [Citrus clementina]
Cs4g04420	459	499	574	1711	1291	16.652	18.4224	20.8057	60.1956	44.5359	6.83936e-07	1.53613	up	Molecular Function: inorganic phosphate transmembrane transporter activity (GO:0005315);; Molecular Function: UDP-glucose transmembrane transporter activity (GO:0005460);; Molecular Function: ATP binding (GO:0005524);; Biological Process: response to aluminum ion (GO:0010044);; Cellular Component: vesicle membrane (GO:0012506);; Molecular Function: ATPase activity (GO:0016887);; Biological Proces…	K02045|1.2e-13|cvr:CHLNCDRAFT_143202|K02045 sulfate/thiosulfate transport system ATP-binding protein [EC:7.3.2.3] | (RefSeq) hypothetical protein	[Q]	--	ABC transporter I family member 17 OS=Arabidopsis thaliana OX=3702 GN=ABCI17 PE=2 SV=1	ABC transporter I family member 17 [Citrus clementina]
Cs4g04490	222	320	257	136	125	4.19901	6.16426	4.90827	2.48563	2.24222	0.0450763	-1.04884	down	Biological Process: nucleotide-excision repair (GO:0006289);; Biological Process: response to UV-C (GO:0010225);;	K15082|3.8e-275|cic:CICLE_v10007604mg|K15082 DNA repair protein RAD7 | (RefSeq) hypothetical protein	--	--	--	hypothetical protein CICLE_v10007604mg [Citrus clementina]
Cs4g06090	66	149	74	197	296	3.13045	7.13879	3.4819	9.29957	13.8773	0.0431024	1.33466	up	Molecular Function: DNA binding (GO:0003677);; Cellular Component: nucleus (GO:0005634);;	K09422|1.7e-77|cit:102615129|K09422 transcription factor MYB, plant | (RefSeq) transcription repressor MYB6-like isoform X2	[K]	--	Transcription factor MYB1 OS=Crocosmia x crocosmiiflora OX=1053288 GN=MYB2 PE=2 SV=1	transcription repressor MYB6-like isoform X1 [Citrus sinensis]
Cs4g06120	168	178	174	320	424	5.20035	5.3932	5.21912	9.38619	12.3281	0.0152798	1.08204	up	Molecular Function: monooxygenase activity (GO:0004497);; Molecular Function: iron ion binding (GO:0005506);; Cellular Component: integral component of membrane (GO:0016021);; Molecular Function: oxidoreductase activity, acting on paired donors, with incorporation or reduction of molecular oxygen (GO:0016705);; Molecular Function: heme binding (GO:0020037);;	K07425|1.9e-120|ccaj:109816127|K07425 long-chain fatty acid omega-monooxygenase [EC:1.14.14.80] | (RefSeq) cytochrome P450 CYP72A219-like isoform X1	[QI]	--	Cytochrome P450 CYP72A219 OS=Panax ginseng OX=4054 PE=2 SV=1	cytochrome P450 CYP72A219-like [Citrus sinensis]
Cs4g06150	1223	762	746	263	210	34.1531	20.9308	20.4067	8.53246	7.43304	0.00204754	-1.96107	down	Biological Process: cytokinin metabolic process (GO:0009690);; Molecular Function: cytokinin dehydrogenase activity (GO:0019139);; Molecular Function: FAD binding (GO:0071949);;	K00279|6.2e-181|cit:102616868|K00279 cytokinin dehydrogenase [EC:1.5.99.12] | (RefSeq) cytokinin dehydrogenase 7	[C]	cit00908	Cytokinin dehydrogenase 7 OS=Arabidopsis thaliana OX=3702 GN=CKX7 PE=1 SV=1	cytokinin oxidase [Citrus unshiu]
Cs4g06210	785	558	515	242	227	26.4988	19.4253	17.3562	8.07872	7.47805	0.00157773	-1.41834	down	Molecular Function: ATP binding (GO:0005524);; Cellular Component: integral component of membrane (GO:0016021);; Molecular Function: ATPase-coupled cation transmembrane transporter activity (GO:0019829);; Biological Process: metal ion transport (GO:0030001);; Molecular Function: metal ion binding (GO:0046872);;	K17686|1.8e-107|cit:102619303|K17686 P-type Cu+ transporter [EC:7.2.2.8] | (RefSeq) copper-transporting ATPase PAA2, chloroplastic isoform X2	--	--	Copper-transporting ATPase PAA2, chloroplastic OS=Arabidopsis thaliana OX=3702 GN=PAA2 PE=1 SV=1	P-type ATPase [Citrus unshiu]
Cs4g06380	380	288	445	913	1037	10.5535	7.79875	11.6478	26.4152	30.318	3.55137e-06	1.37437	up	--	--	--	--	--	uncharacterized protein LOC102624869 isoform X1 [Citrus sinensis]
Cs4g06500	81	99	125	24	9	3.17134	3.85143	4.90293	0.944587	0.370002	0.000393854	-2.64227	down	Molecular Function: molecular_function (GO:0003674);; Molecular Function: catalytic activity (GO:0003824);; Molecular Function: ubiquitin-protein transferase activity (GO:0004842);; Molecular Function: protein binding (GO:0005515);; Biological Process: cellular protein modification process (GO:0006464);; Biological Process: proteolysis (GO:0006508);; Biological Process: ubiquitin-dependent protei…	--	--	--	F-box only protein 13 OS=Arabidopsis thaliana OX=3702 GN=FBX13 PE=2 SV=2	F-box only protein 13 [Citrus sinensis]
Cs4g06540	175	204	205	394	413	13.5717	15.9351	15.9651	28.8618	29.0514	0.0177621	1.0318	up	Cellular Component: integral component of membrane (GO:0016021);; Biological Process: protein ubiquitination (GO:0016567);; Molecular Function: ubiquitin protein ligase activity (GO:0061630);;	K16281|3.8e-44|jcu:105638045|K16281 RING-H2 zinc finger protein RHA1 | (RefSeq) E3 ubiquitin-protein ligase ATL4	[O]	--	Brassinosteroid-responsive RING protein 1 OS=Arabidopsis thaliana OX=3702 GN=BRH1 PE=2 SV=1	RING-H2 finger protein ATL3 [Citrus sinensis]
Cs4g07030	3552	2976	3197	1567	1547	188.861	158.838	178.199	98.8932	110.805	0.00235695	-1.07648	down	Molecular Function: ATP binding (GO:0005524);; Biological Process: protein folding (GO:0006457);;	K04078|1.6e-62|cic:CICLE_v10009281mg|K04078 chaperonin GroES | (RefSeq) hypothetical protein	[O]	--	20 kDa chaperonin, chloroplastic OS=Arabidopsis thaliana OX=3702 GN=CPN20 PE=1 SV=2	hypothetical protein CICLE_v10009281mg [Citrus clementina]
Cs4g07150	652	500	506	375	162	26.3365	20.3281	20.6883	15.2019	6.73003	0.0293272	-1.05803	down	Molecular Function: molecular_function (GO:0003674);; Molecular Function: binding (GO:0005488);; Cellular Component: cellular_component (GO:0005575);; Cellular Component: intracellular (GO:0005622);; Cellular Component: obsolete cell (GO:0005623);; Cellular Component: cytoplasm (GO:0005737);; Biological Process: generation of precursor metabolites and energy (GO:0006091);; Biological Process: bio…	K08908|9.5e-112|cit:102607051|K08908 light-harvesting complex I chlorophyll a/b binding protein 2 | (RefSeq) photosystem I chlorophyll a/b-binding protein 6, chloroplastic isoform X1	--	cit01100,cit00196	Photosystem I chlorophyll a/b-binding protein 6, chloroplastic OS=Arabidopsis thaliana OX=3702 GN=LHCA6 PE=1 SV=1	hypothetical protein CUMW_030540, partial [Citrus unshiu]
Cs4g07830	119	136	120	41	46	4.34612	4.78215	4.32124	1.40485	1.55579	0.0260634	-1.54225	down	Cellular Component: cellular_component (GO:0005575);; Cellular Component: intracellular (GO:0005622);; Cellular Component: obsolete cell (GO:0005623);; Cellular Component: cytoplasm (GO:0005737);; Cellular Component: mitochondrion (GO:0005739);; Cellular Component: mitochondrial envelope (GO:0005740);; Cellular Component: mitochondrial inner membrane (GO:0005743);; Biological Process: heme A bios…	K02259|2.5e-61|cit:102630339|K02259 cytochrome c oxidase assembly protein subunit 15 | (RefSeq) cytochrome c oxidase assembly protein COX15	[O]	cit01100,cit01110,cit00860,cit00190	Cytochrome c oxidase assembly protein COX15 OS=Arabidopsis thaliana OX=3702 GN=COX15 PE=2 SV=1	cytochrome c oxidase assembly protein COX15 [Citrus sinensis]
Cs4g08130	1075	774	857	485	345	32.9101	23.8291	26.4029	14.0713	9.77926	0.000709819	-1.13739	down	Molecular Function: molecular_function (GO:0003674);; Cellular Component: cellular_component (GO:0005575);; Cellular Component: intracellular (GO:0005622);; Cellular Component: obsolete cell (GO:0005623);; Cellular Component: cytoplasm (GO:0005737);; Cellular Component: mitochondrion (GO:0005739);; Molecular Function: enzyme activator activity (GO:0008047);; Biological Process: biological_process…	K22066|3.3e-194|cit:102610573|K22066 BolA-like protein 1 | (RefSeq) sufE-like protein 1, chloroplastic/mitochondrial	--	--	SufE-like protein 1, chloroplastic/mitochondrial OS=Arabidopsis thaliana OX=3702 GN=SUFE1 PE=1 SV=2	sufE-like protein 1, chloroplastic/mitochondrial [Citrus sinensis]
Cs4g08190	151	205	192	69	57	2.50126	3.33455	3.16058	1.13965	0.956225	0.00770345	-1.55548	down	Molecular Function: protein serine/threonine kinase activity (GO:0004674);; Molecular Function: ATP binding (GO:0005524);; Cellular Component: integral component of membrane (GO:0016021);;	K00924|1.2e-53|gra:105793826|K00924 kinase [EC:2.7.1.-] | (RefSeq) receptor protein kinase CLAVATA1-like	--	--	LRR receptor-like serine/threonine-protein kinase OS=Arabidopsis thaliana OX=3702 GN=RGI3 PE=1 SV=1	hypothetical protein CISIN_1g001461mg [Citrus sinensis]
Cs4g08220	20169	23475	19418	8966	8506	317.103	372.716	309.946	150.942	148.173	0.00823588	-1.28575	down	Molecular Function: ATP binding (GO:0005524);; Cellular Component: cytoplasm (GO:0005737);; Cellular Component: cytosol (GO:0005829);; Cellular Component: plasma membrane (GO:0005886);; Biological Process: protein folding (GO:0006457);; Cellular Component: cell surface (GO:0009986);; Cellular Component: protein-containing complex (GO:0032991);; Biological Process: cellular response to heat (GO:00…	K04079|0.0e+00|cic:CICLE_v10007633mg|K04079 molecular chaperone HtpG | (RefSeq) hypothetical protein	[O]	cit04141,cit04626	Heat shock cognate protein 80 OS=Solanum lycopersicum OX=4081 GN=HSC80 PE=2 SV=1	heat shock cognate protein 80 [Citrus clementina]
Cs4g08360	373	352	441	147	53	8.62166	8.22875	10.3227	3.41336	1.23144	2.32683e-06	-1.97641	down	Molecular Function: molecular_function (GO:0003674);; Molecular Function: transporter activity (GO:0005215);; Cellular Component: cellular_component (GO:0005575);; Cellular Component: obsolete cell (GO:0005623);; Cellular Component: plasma membrane (GO:0005886);; Cellular Component: integral component of plasma membrane (GO:0005887);; Biological Process: transport (GO:0006810);; Biological Proces…	--	[T]	--	Oligopeptide transporter 1 OS=Arabidopsis thaliana OX=3702 GN=OPT1 PE=2 SV=1	oligopeptide transporter 1-like [Citrus sinensis]
Cs4g08760	607	621	480	242	110	88.0986	90.9516	70.8341	33.5049	15.0167	2.55069e-06	-1.71072	down	Cellular Component: integral component of membrane (GO:0016021);; Cellular Component: chloroplast membrane (GO:0031969);;	--	--	--	Protein TIC 20-v, chloroplastic OS=Arabidopsis thaliana OX=3702 GN=TIC20-V PE=2 SV=1	protein TIC 20-v, chloroplastic [Citrus sinensis]
Cs4g09050	93	163	139	52	45	3.18581	5.56012	4.72975	1.74144	1.47209	0.0319248	-1.46122	down	Molecular Function: iron ion binding (GO:0005506);; Molecular Function: oxidoreductase activity, acting on paired donors, with incorporation or reduction of molecular oxygen (GO:0016705);; Molecular Function: heme binding (GO:0020037);;	K23806|2.6e-84|vvi:100246293|K23806 alpha-guaiene 2-oxidase | (RefSeq) premnaspirodiene oxygenase-like	[Q]	--	Cytochrome P450 71D11 (Fragment) OS=Lotus japonicus OX=34305 GN=CYP71D11 PE=2 SV=1	cytochrome P450 71D11-like [Citrus sinensis]
Cs4g09280	270	287	292	210	74	7.2215	7.7492	7.77956	5.38262	1.85855	0.0478952	-1.01255	down	Cellular Component: cellular_component (GO:0005575);; Cellular Component: extracellular region (GO:0005576);; Cellular Component: cell wall (GO:0005618);; Cellular Component: intracellular (GO:0005622);; Cellular Component: obsolete cell (GO:0005623);; Cellular Component: cytoplasm (GO:0005737);; Cellular Component: vacuole (GO:0005773);; Cellular Component: vacuolar membrane (GO:0005774);; Cellu…	--	--	--	--	hypothetical protein CISIN_1g037468mg, partial [Citrus sinensis]
Cs4g09550	9213	20683	17141	47990	31724	611.56	1397.64	1141.59	3143.01	2079.83	0.026466	1.3254	up	--	--	--	--	--	hypothetical protein CUMW_114490 [Citrus unshiu]
Cs4g09810	6432	6930	5077	13207	13626	491.041	532.287	378.786	989.535	1000.59	0.00951852	1.10773	up	--	--	--	--	--	uncharacterized protein LOC102614826 [Citrus sinensis]
Cs4g10310	3113	4555	5242	1997	1653	344.454	513.561	581.246	207.375	166.334	0.0204589	-1.25815	down	Molecular Function: translation initiation factor activity (GO:0003743);;	K03113|1.0e-58|cic:CICLE_v10009975mg|K03113 translation initiation factor 1 | (RefSeq) hypothetical protein	[J]	cit03013	Protein translation factor SUI1 homolog 1 OS=Arabidopsis thaliana OX=3702 GN=At4g27130 PE=1 SV=2	protein translation factor SUI1 homolog 1 [Citrus clementina]
Cs4g11870	246	285	230	35	109	6.14515	6.99303	5.63515	0.851319	2.62254	0.000232813	-1.8377	down	Molecular Function: transcription regulatory region sequence-specific DNA binding (GO:0000976);; Molecular Function: DNA-binding transcription factor activity, RNA polymerase II-specific (GO:0000981);; Molecular Function: core promoter sequence-specific DNA binding (GO:0001046);; Molecular Function: core promoter sequence-specific DNA binding (GO:0001047);; Molecular Function: regulatory region n…	--	--	--	Transcription factor bHLH123 OS=Arabidopsis thaliana OX=3702 GN=BHLH123 PE=1 SV=1	transcription factor bHLH123 isoform X2 [Citrus sinensis]
Cs4g12330	47	223	149	474	421	2.00954	7.71916	5.12222	18.0869	15.9472	0.000632654	1.65759	up	Molecular Function: terpene synthase activity (GO:0010333);;	K15803|1.5e-58|cit:102612761|K15803 (-)-germacrene D synthase [EC:4.2.3.75] | (RefSeq) (E)-beta-farnesene synthase-like	--	--	(E)-beta-farnesene synthase OS=Citrus junos OX=135197 PE=1 SV=1	hypothetical protein CISIN_1g024780mg [Citrus sinensis]
Cs4g12740	457	424	474	139	235	8.4478	7.84783	8.75575	2.53705	4.29785	0.00156875	-1.29224	down	Cellular Component: nucleolus (GO:0005730);;	K14834|1.0e-223|cic:CICLE_v10004308mg|K14834 nucleolar complex protein 3 | (RefSeq) hypothetical protein	[JU]	--	--	nucleolar complex protein 3 homolog [Citrus clementina]
Cs4g12860	16	12	11	60	70	2.19963	1.63221	1.51129	7.99976	9.36613	0.0122006	2.30411	up	--	--	[K]	--	--	uncharacterized protein LOC102625611 isoform X1 [Citrus sinensis]
Cs4g12920	32	83	33	171	139	0.863451	2.29382	0.987748	4.7551	3.81618	0.00772658	1.63194	up	Molecular Function: protein kinase activity (GO:0004672);; Molecular Function: ATP binding (GO:0005524);; Cellular Component: integral component of membrane (GO:0016021);;	K13415|9.2e-60|han:110929858|K13415 protein brassinosteroid insensitive 1 [EC:2.7.10.1 2.7.11.1] | (RefSeq) systemin receptor SR160-like	--	--	MDIS1-interacting receptor like kinase 2 OS=Arabidopsis thaliana OX=3702 GN=MIK2 PE=1 SV=3	MDIS1-interacting receptor like kinase 2-like isoform X1 [Citrus sinensis]
Cs4g13610	1099	806	946	398	363	31.7795	23.6857	27.3856	11.2743	10.2795	1.67815e-05	-1.33863	down	Molecular Function: zinc ion binding (GO:0008270);;	K22733|1.8e-74|cit:102612526|K22733 magnesium transporter | (RefSeq) uncharacterized protein LOC102612526	[R]	--	Pentatricopeptide repeat-containing protein At2g15690, mitochondrial OS=Arabidopsis thaliana OX=3702 GN=PCMP-H66 PE=1 SV=2	pentatricopeptide repeat-containing protein At2g15690, mitochondrial [Citrus clementina]
Cs4g13900	1011	1005	854	348	180	72.7585	73.2885	62.1461	24.2883	12.8484	9.33394e-10	-1.87486	down	Molecular Function: methyltransferase activity (GO:0008168);; Cellular Component: integral component of membrane (GO:0016021);;	--	--	--	--	uncharacterized protein LOC18055536 isoform X1 [Citrus clementina]
Cs4g14140	177	192	254	750	599	6.30612	6.91124	8.94901	26.3916	20.9167	6.12305e-07	1.67965	up	Molecular Function: monooxygenase activity (GO:0004497);; Molecular Function: iron ion binding (GO:0005506);; Molecular Function: oxidoreductase activity, acting on paired donors, with incorporation or reduction of molecular oxygen (GO:0016705);; Molecular Function: heme binding (GO:0020037);;	K23810|2.3e-169|vvi:100232891|K23810 (E)-8-carboxylinalool synthase [EC:1.14.14.-] | (RefSeq) GFH2; ripening-related P-450 enzyme-like	[Q]	--	Geraniol 8-hydroxylase OS=Catharanthus roseus OX=4058 GN=CYP76B6 PE=1 SV=1	geraniol 8-hydroxylase [Citrus clementina]
Cs4g14850	1459	1048	1225	656	502	45.6019	30.5802	36.2459	36.0124	32.9031	0.000364457	-1.12103	down	Cellular Component: integral component of membrane (GO:0016021);; Biological Process: carotenoid biosynthetic process (GO:0016117);; Molecular Function: oxidoreductase activity, acting on paired donors, with incorporation or reduction of molecular oxygen (GO:0016705);;	K06444|8.6e-73|cic:CICLE_v10008410mg|K06444 lycopene epsilon-cyclase [EC:5.5.1.18] | (RefSeq) hypothetical protein	--	cit01100,cit01110,cit00906	Lycopene epsilon cyclase, chloroplastic OS=Arabidopsis thaliana OX=3702 GN=LUT2 PE=1 SV=2	hypothetical protein CICLE_v10008410mg [Citrus clementina]
Cs4g14960	14892	19428	17025	8683	8446	594.906	820.221	694.75	345.473	338.315	0.0434182	-1.01846	down	--	K05573|1.4e-24|dct:114581250|K05573 NAD(P)H-quinone oxidoreductase subunit 2 [EC:7.1.1.2] | (RefSeq) LOW QUALITY PROTEIN: uncharacterized protein LOC114581250	--	--	--	hypothetical protein BVC80_4285g1 [Macleaya cordata]
Cs4g15090	940	781	759	453	294	25.8903	21.96	20.9467	11.7832	7.46835	0.000361953	-1.16362	down	Biological Process: cellular amino acid metabolic process (GO:0006520);; Molecular Function: pyridoxal phosphate binding (GO:0030170);;	K01733|2.2e-298|cit:102628627|K01733 threonine synthase [EC:4.2.3.1] | (RefSeq) threonine synthase 1, chloroplastic	--	cit01100,cit01110,cit01230,cit00260,cit00750	Threonine synthase 1, chloroplastic OS=Arabidopsis thaliana OX=3702 GN=TS1 PE=1 SV=1	threonine synthase 1, chloroplastic [Citrus sinensis]
Cs4g15360	701	392	367	1405	1198	17.8584	10.2889	9.44083	35.3153	30.1101	3.82956e-05	1.40317	up	Molecular Function: catalytic activity (GO:0003824);; Molecular Function: protein serine/threonine phosphatase activity (GO:0004722);; Cellular Component: cellular_component (GO:0005575);; Cellular Component: intracellular (GO:0005622);; Cellular Component: obsolete cell (GO:0005623);; Cellular Component: nucleus (GO:0005634);; Cellular Component: cytoplasm (GO:0005737);; Cellular Component: cyto…	K14497|4.7e-100|cic:CICLE_v10008531mg|K14497 protein phosphatase 2C [EC:3.1.3.16] | (RefSeq) hypothetical protein	[T]	cit04016,cit04075	Protein phosphatase 2C 16 OS=Arabidopsis thaliana OX=3702 GN=HAB1 PE=1 SV=1	hypothetical protein CICLE_v10008531mg [Citrus clementina]
Cs4g15480	586	582	515	270	245	11.3031	11.4879	10.1365	5.07883	4.63208	0.00266293	-1.1419	down	Molecular Function: RNA binding (GO:0003723);; Biological Process: RNA processing (GO:0006396);; Molecular Function: RNA methyltransferase activity (GO:0008173);; Cellular Component: chloroplast (GO:0009507);;	K15507|0.0e+00|cic:CICLE_v10007826mg|K15507 21S rRNA (GM2251-2'-O)-methyltransferase [EC:2.1.1.-] | (RefSeq) hypothetical protein	[A]	--	--	uncharacterized protein LOC18055980 [Citrus clementina]
Cs4g15490	414	440	533	201	211	16.7391	18.4916	21.1769	8.24623	8.51648	0.00379911	-1.1863	down	Cellular Component: cellular_component (GO:0005575);; Cellular Component: intracellular (GO:0005622);; Cellular Component: obsolete cell (GO:0005623);; Cellular Component: cytoplasm (GO:0005737);; Cellular Component: mitochondrion (GO:0005739);; Cellular Component: mitochondrial envelope (GO:0005740);; Cellular Component: mitochondrial inner membrane (GO:0005743);; Cellular Component: TIM23 mitoc…	K17795|1.2e-126|cit:102628045|K17795 mitochondrial import inner membrane translocase subunit TIM17 | (RefSeq) mitochondrial import inner membrane translocase subunit TIM17-2	[U]	--	Mitochondrial import inner membrane translocase subunit TIM17-2 OS=Arabidopsis thaliana OX=3702 GN=TIM17-2 PE=1 SV=2	hypothetical protein CUMW_133100 [Citrus unshiu]
Cs4g15550	56	61	31	113	141	1.34239	1.56034	0.794923	2.84191	3.4827	0.0493693	1.34627	up	Molecular Function: protein binding (GO:0005515);; Cellular Component: cellular_component (GO:0005575);; Cellular Component: intracellular (GO:0005622);; Cellular Component: obsolete cell (GO:0005623);; Cellular Component: cytoplasm (GO:0005737);; Cellular Component: cytosol (GO:0005829);; Cellular Component: cytoskeleton (GO:0005856);; Cellular Component: microtubule associated complex (GO:00058…	--	--	--	--	hypothetical protein CUMW_133000 [Citrus unshiu]
Cs4g15590	899	1137	806	2118	1771	87.992	112.982	77.8113	210.184	174.044	0.000896134	1.01881	up	--	--	--	--	--	hypothetical protein CICLE_v10010071mg [Citrus clementina]
Cs4g15820	98	120	107	328	470	4.25413	5.40397	4.66606	14.0386	20.0558	4.76116e-06	1.86077	up	Molecular Function: RNA polymerase II cis-regulatory region sequence-specific DNA binding (GO:0000978);; Molecular Function: DNA-binding transcription factor activity (GO:0003700);; Cellular Component: nucleus (GO:0005634);; Biological Process: cellular response to heat (GO:0034605);; Cellular Component: host cell nucleus (GO:0042025);; Molecular Function: sequence-specific DNA binding (GO:004356…	K09419|1.2e-94|cit:102615136|K09419 heat shock transcription factor, other eukaryote | (RefSeq) heat stress transcription factor C-1	[K]	--	Heat stress transcription factor C-1 OS=Arabidopsis thaliana OX=3702 GN=HSFC1 PE=1 SV=1	heat stress transcription factor C-1 [Citrus sinensis]
Cs4g16030	68	62	77	187	251	1.18952	1.08286	1.35211	3.25018	4.48325	0.00182223	1.64635	up	--	--	--	--	--	uncharacterized protein LOC102621477 isoform X2 [Citrus sinensis]
Cs4g16220	25	5	3	99	124	1.02721	0.214694	0.127885	3.70382	4.58796	3.40546e-06	3.33006	up	Cellular Component: nucleus (GO:0005634);; Biological Process: regulation of transcription, DNA-templated (GO:0006355);; Biological Process: auxin-activated signaling pathway (GO:0009734);;	K14484|2.3e-69|cit:102628728|K14484 auxin-responsive protein IAA | (RefSeq) auxin-responsive protein IAA27 isoform X1	--	cit04075	Auxin-responsive protein IAA8 OS=Arabidopsis thaliana OX=3702 GN=IAA8 PE=1 SV=1	auxin-responsive protein IAA27 isoform X1 [Citrus sinensis]
Cs4g16260	5519	4530	4978	1626	1041	79.8109	65.1834	73.9932	29.8214	19.006	1.85798e-08	-1.92705	down	Molecular Function: translation elongation factor activity (GO:0003746);; Cellular Component: mitochondrion (GO:0005739);; Biological Process: translational elongation (GO:0006414);;	K02357|2.0e-148|cic:CICLE_v10007553mg|K02357 elongation factor Ts | (RefSeq) hypothetical protein	[J]	--	Polyprotein of EF-Ts, chloroplastic OS=Oryza sativa subsp. indica OX=39946 GN=PETs PE=3 SV=1	hypothetical protein CICLE_v10007553mg [Citrus clementina]
Cs4g17260	467	546	522	1071	1303	13.3113	15.3217	14.6044	29.968	35.7036	4.27186e-05	1.19416	up	Biological Process: fatty acid biosynthetic process (GO:0006633);; Cellular Component: integral component of membrane (GO:0016021);; Molecular Function: transferase activity, transferring acyl groups other than amino-acyl groups (GO:0016747);;	K15397|0.0e+00|cic:CICLE_v10007916mg|K15397 3-ketoacyl-CoA synthase [EC:2.3.1.199] | (RefSeq) hypothetical protein	--	cit01100,cit01110,cit00062	3-ketoacyl-CoA synthase 11 OS=Arabidopsis thaliana OX=3702 GN=KCS11 PE=1 SV=1	hypothetical protein CISIN_1g008975mg [Citrus sinensis]
Cs4g17460	813	420	327	77	64	22.7982	11.9303	9.19745	2.1023	1.79698	0.0291263	-2.89787	down	Molecular Function: peptide:proton symporter activity (GO:0015333);; Cellular Component: integral component of membrane (GO:0016021);; Molecular Function: oligopeptide transmembrane transporter activity (GO:0035673);; Molecular Function: peptide transmembrane transporter activity (GO:1904680);;	K14638|1.6e-73|bvg:104895287|K14638 solute carrier family 15 (peptide/histidine transporter), member 3/4 | (RefSeq) protein NRT1/ PTR FAMILY 8.3	[E]	--	Protein NRT1/ PTR FAMILY 6.2 OS=Arabidopsis thaliana OX=3702 GN=NPF6.2 PE=1 SV=1	protein NRT1/ PTR FAMILY 6.2 isoform X3 [Citrus sinensis]
Cs4g17505	16	18	26	372	217	1.25726	1.49265	2.10539	27.4628	15.9379	3.52516e-06	3.8604	up	Molecular Function: metal ion binding (GO:0046872);;	--	[R]	--	--	hypothetical protein CISIN_1g032350mg [Citrus sinensis]
Cs4g17870	3098	2083	3247	6611	11115	146.294	100.871	155.442	368.769	679.215	0.010805	1.63777	up	Cellular Component: cellular_component (GO:0005575);; Cellular Component: intracellular (GO:0005622);; Cellular Component: obsolete cell (GO:0005623);; Cellular Component: nucleus (GO:0005634);; Cellular Component: cytoplasm (GO:0005737);; Cellular Component: endoplasmic reticulum (GO:0005783);; Biological Process: response to stress (GO:0006950);; Biological Process: cell communication (GO:00071…	--	[P]	--	SPX domain-containing protein 2 OS=Arabidopsis thaliana OX=3702 GN=SPX2 PE=2 SV=1	hypothetical protein CISIN_1g022798mg [Citrus sinensis]
Cs4g17930	908	765	861	1491	2187	50.4042	42.0657	48.3283	80.747	114.209	0.00575424	1.10307	up	--	--	--	--	--	hypothetical protein CUMW_223930, partial [Citrus unshiu]
Cs4g18050	831	477	545	1175	1585	50.7154	29.5619	33.5979	74.7409	105.305	0.00694829	1.14218	up	Biological Process: multicellular organism development (GO:0007275);;	--	--	--	Axial regulator YABBY 5 OS=Arabidopsis thaliana OX=3702 GN=YAB5 PE=1 SV=1	axial regulator YABBY 5 isoform X1 [Citrus clementina]
Cs4g18140	666	824	763	1334	1860	63.2707	81.9218	72.4926	125.534	168.38	0.00195405	1.06824	up	Molecular Function: electron transfer activity (GO:0009055);;	--	--	--	--	stellacyanin-like [Citrus sinensis]
Cs4g18450	1266	2133	2265	630	471	34.9842	61.1793	62.7903	17.2339	12.7034	0.00549355	-1.79868	down	Molecular Function: zinc ion transmembrane transporter activity (GO:0005385);; Cellular Component: plasma membrane (GO:0005886);; Cellular Component: membrane (GO:0016020);; Cellular Component: integral component of membrane (GO:0016021);; Biological Process: zinc ion transmembrane transport (GO:0071577);;	K14709|7.9e-141|cic:CICLE_v10008419mg|K14709 solute carrier family 39 (zinc transporter), member 1/2/3 | (RefSeq) hypothetical protein	[P]	--	Fe(2+) transport protein 3, chloroplastic OS=Arabidopsis thaliana OX=3702 GN=IRT3 PE=2 SV=3	zinc transporter 4, chloroplastic [Citrus clementina]
Cs4g18520	124382	134795	113408	56798	45925	1665.91	1806.22	1524.62	760.566	620.954	0.0398288	-1.29232	down	Molecular Function: glycine dehydrogenase (decarboxylating) activity (GO:0004375);; Cellular Component: mitochondrion (GO:0005739);; Cellular Component: glycine cleavage complex (GO:0005960);; Cellular Component: chloroplast envelope (GO:0009941);; Molecular Function: glycine binding (GO:0016594);; Biological Process: glycine decarboxylation via glycine cleavage system (GO:0019464);; Molecular Fu…	K00281|5.5e-312|cit:102627653|K00281 glycine dehydrogenase [EC:1.4.4.2] | (RefSeq) glycine dehydrogenase (decarboxylating), mitochondrial	[E]	cit01100,cit01110,cit00630,cit01200,cit00260	Glycine dehydrogenase (decarboxylating) A, mitochondrial OS=Flaveria pringlei OX=4226 GN=GDCSPA PE=2 SV=1	hypothetical protein CISIN_1g001531mg [Citrus sinensis]
Cs4g18620	653	470	541	1179	1275	25.0875	16.0848	19.4947	49.6525	58.0133	0.000137413	1.12719	up	Molecular Function: solute:proton antiporter activity (GO:0015299);; Cellular Component: integral component of membrane (GO:0016021);;	--	[P]	--	K(+) efflux antiporter 6 OS=Arabidopsis thaliana OX=3702 GN=KEA6 PE=2 SV=1	hypothetical protein CUMW_181250 [Citrus unshiu]
Cs4g20550	163	178	114	365	473	7.08559	7.61648	4.88009	15.8185	20.5737	0.000361953	1.44747	up	Molecular Function: FAD binding (GO:0071949);;	--	[CR]	--	--	uncharacterized protein LOC102612267 isoform X1 [Citrus sinensis]
Cs5g01130	1378	1452	1216	721	633	21.7926	23.0461	19.2355	12.1212	10.7751	0.00179292	-1.01279	down	Cellular Component: nuclear pore (GO:0005643);; Biological Process: nucleocytoplasmic transport (GO:0006913);; Molecular Function: structural constituent of nuclear pore (GO:0017056);;	K14297|5.6e-201|cit:102620159|K14297 nuclear pore complex protein Nup98-Nup96 | (RefSeq) nuclear pore complex protein NUP98A isoform X1	[YU]	cit03013	Nuclear pore complex protein NUP98A OS=Arabidopsis thaliana OX=3702 GN=NUP98A PE=1 SV=1	nuclear pore complex protein NUP98A isoform X1 [Citrus sinensis]
Cs5g01380	86	76	65	269	152	1.47868	1.4864	1.26866	5.31904	2.93111	0.0384118	1.45904	up	Molecular Function: ATP binding (GO:0005524);; Cellular Component: nucleus (GO:0005634);; Biological Process: regulation of transcription, DNA-templated (GO:0006355);;	K22382|4.2e-11|oeu:111408549|K22382 WD repeat-containing protein 26 | (RefSeq) WD repeat-containing protein 26 homolog	--	--	Growth-regulating factor 8 OS=Arabidopsis thaliana OX=3702 GN=GRF8 PE=2 SV=1	protein IQ-DOMAIN 1 [Citrus sinensis]
Cs5g02450	1220	1371	1534	855	518	33.4596	37.2758	41.5798	22.464	13.1181	0.00163241	-1.0211	down	Molecular Function: DNA-binding transcription factor activity (GO:0003700);; Cellular Component: nucleus (GO:0005634);; Molecular Function: sequence-specific DNA binding (GO:0043565);;	--	[YU]	--	Probable WRKY transcription factor 53 OS=Arabidopsis thaliana OX=3702 GN=WRKY53 PE=1 SV=1	probable WRKY transcription factor 53 [Citrus sinensis]
Cs5g03070	131	158	133	323	385	9.4555	11.4284	9.58037	23.4266	27.1199	0.00299921	1.31188	up	Biological Process: metal ion transport (GO:0030001);; Molecular Function: metal ion binding (GO:0046872);;	--	[P]	--	Heavy metal-associated isoprenylated plant protein 39 OS=Arabidopsis thaliana OX=3702 GN=HIPP39 PE=2 SV=1	heavy metal-associated isoprenylated plant protein 39 [Citrus sinensis]
Cs5g03150	474	314	255	70	146	7.33873	4.95998	4.04358	1.10387	2.38813	0.025222	-1.70456	down	Molecular Function: ATP binding (GO:0005524);; Cellular Component: cytoplasm (GO:0005737);; Cellular Component: cytosol (GO:0005829);; Cellular Component: plasma membrane (GO:0005886);; Biological Process: protein folding (GO:0006457);; Cellular Component: cell surface (GO:0009986);; Cellular Component: protein-containing complex (GO:0032991);; Biological Process: cellular response to heat (GO:00…	K04079|7.1e-271|cit:102616579|K04079 molecular chaperone HtpG | (RefSeq) heat shock protein 83-like	[O]	cit04141,cit04626	Heat shock protein 83 OS=Ipomoea nil OX=35883 GN=HSP83A PE=2 SV=1	heat shock protein 83-like [Citrus sinensis]
Cs5g03490	308	288	377	72	82	4.98248	4.70833	6.20979	1.133	1.29539	3.29524e-06	-2.09445	down	Molecular Function: ATP binding (GO:0005524);; Cellular Component: cytoplasm (GO:0005737);; Biological Process: regulation of cell shape (GO:0008360);; Biological Process: biosynthetic process (GO:0009058);; Molecular Function: acid-amino acid ligase activity (GO:0016881);; Biological Process: cell division (GO:0051301);;	--	--	--	UDP-N-acetylmuramoyl-L-alanyl-D-glutamate--2,6-diaminopimelate ligase MurE homolog, chloroplastic OS=Arabidopsis thaliana OX=3702 GN=MURE PE=1 SV=1	UDP-N-acetylmuramoyl-L-alanyl-D-glutamate--2,6-diaminopimelate ligase MurE homolog, chloroplastic [Citrus sinensis]
Cs5g03510	610	514	494	232	195	14.9038	10.7668	10.9996	6.76132	4.29926	0.000319142	-1.35484	down	Molecular Function: GMP synthase activity (GO:0003921);; Molecular Function: GMP synthase (glutamine-hydrolyzing) activity (GO:0003922);; Molecular Function: ATP binding (GO:0005524);; Cellular Component: cytosol (GO:0005829);; Biological Process: GMP biosynthetic process (GO:0006177);; Biological Process: glutamine metabolic process (GO:0006541);; Molecular Function: pyrophosphatase activity (GO…	K01951|1.9e-120|cic:CICLE_v10019676mg|K01951 GMP synthase (glutamine-hydrolysing) [EC:6.3.5.2] | (RefSeq) hypothetical protein	[F]	cit01100,cit00230	--	hypothetical protein CUMW_041950 [Citrus unshiu]
Cs5g04280	1382	1005	974	410	224	44.7996	33.1208	31.3699	13.806	7.71029	1.09843e-05	-1.83791	down	Molecular Function: molecular_function (GO:0003674);; Molecular Function: transporter activity (GO:0005215);; Molecular Function: lipid transporter activity (GO:0005319);; Molecular Function: organic acid transmembrane transporter activity (GO:0005342);; Cellular Component: cellular_component (GO:0005575);; Cellular Component: obsolete cell (GO:0005623);; Cellular Component: plasma membrane (GO:0…	K14638|2.0e-181|cit:102607539|K14638 solute carrier family 15 (peptide/histidine transporter), member 3/4 | (RefSeq) protein NRT1/ PTR FAMILY 4.6 isoform X1	[E]	--	Protein NRT1/ PTR FAMILY 4.6 OS=Arabidopsis thaliana OX=3702 GN=NPF4.6 PE=1 SV=1	hypothetical protein CUMW_041100, partial [Citrus unshiu]
Cs5g04330	175	231	152	545	513	3.19873	4.22947	2.76765	9.66067	9.78948	5.79521e-05	1.48914	up	Cellular Component: integral component of membrane (GO:0016021);; Molecular Function: transmembrane transporter activity (GO:0022857);;	K14638|7.2e-109|cmax:111493070|K14638 solute carrier family 15 (peptide/histidine transporter), member 3/4 | (RefSeq) protein NRT1/ PTR FAMILY 2.13-like	[E]	--	Protein NRT1/ PTR FAMILY 2.11 OS=Arabidopsis thaliana OX=3702 GN=NPF2.11 PE=1 SV=1	protein NRT1/ PTR FAMILY 2.11-like [Citrus sinensis]
Cs5g04750	1489	1332	1348	643	590	20.0743	18.2778	18.3738	8.30509	7.59367	0.000137413	-1.19104	down	--	K02982|2.3e-12|cit:36487001|K02982 small subunit ribosomal protein S3 | (RefSeq) rps3, DDH47_mgp32; ribosomal protein S3	[R]	--	Pentatricopeptide repeat-containing protein At1g74850, chloroplastic OS=Arabidopsis thaliana OX=3702 GN=PTAC2 PE=2 SV=1	pentatricopeptide repeat-containing protein At1g74850, chloroplastic [Citrus sinensis]
Cs5g05020	1957	1685	1707	1014	790	138.137	119.71	120.786	70.2935	54.0002	0.00251412	-1.00113	down	Molecular Function: molecular_function (GO:0003674);; Molecular Function: catalytic activity (GO:0003824);; Cellular Component: cellular_component (GO:0005575);; Cellular Component: intracellular (GO:0005622);; Cellular Component: obsolete cell (GO:0005623);; Cellular Component: cytoplasm (GO:0005737);; Cellular Component: mitochondrion (GO:0005739);; Biological Process: response to stress (GO:00…	--	--	--	Uncharacterized protein At5g50100, chloroplastic OS=Arabidopsis thaliana OX=3702 GN=At5g50100 PE=1 SV=1	uncharacterized protein At5g50100, chloroplastic isoform X1 [Citrus sinensis]
Cs5g05340	3255	2498	2411	1348	1107	63.8174	49.4024	47.3087	25.9153	21.1978	0.000502724	-1.16605	down	Biological Process: response to reactive oxygen species (GO:0000302);; Biological Process: response to singlet oxygen (GO:0000304);; Cellular Component: cellular_component (GO:0005575);; Cellular Component: intracellular (GO:0005622);; Cellular Component: obsolete cell (GO:0005623);; Biological Process: response to stress (GO:0006950);; Biological Process: response to oxidative stress (GO:0006979…	K17302|2.3e-10|sita:111258235|K17302 coatomer subunit beta' | (RefSeq) uncharacterized protein LOC111258235	--	--	Protein EXECUTER 2, chloroplastic OS=Arabidopsis thaliana OX=3702 GN=EX2 PE=2 SV=1	protein EXECUTER 2, chloroplastic isoform X1 [Citrus sinensis]
Cs5g05515	315	353	309	159	119	31.3002	36.4612	31.5336	15.3146	11.4602	0.00750143	-1.2469	down	Molecular Function: pantothenate kinase activity (GO:0004594);; Molecular Function: ATP binding (GO:0005524);; Biological Process: coenzyme A biosynthetic process (GO:0015937);;	K09680|2.6e-54|cit:102629945|K09680 type II pantothenate kinase [EC:2.7.1.33] | (RefSeq) pantothenate kinase 2	[H]	cit01100,cit00770	Pantothenate kinase 2 OS=Arabidopsis thaliana OX=3702 GN=PANK2 PE=1 SV=2	pantothenate kinase 2 [Citrus sinensis]
Cs5g06170	266	285	225	102	116	7.21459	7.66227	6.08964	2.66422	2.97112	0.0141099	-1.26561	down	Molecular Function: molecular_function (GO:0003674);; Molecular Function: nucleic acid binding (GO:0003676);; Molecular Function: RNA binding (GO:0003723);; Molecular Function: catalytic activity (GO:0003824);; Molecular Function: nuclease activity (GO:0004518);; Molecular Function: endonuclease activity (GO:0004519);; Molecular Function: binding (GO:0005488);; Cellular Component: cellular_compon…	--	[R]	--	Pentatricopeptide repeat-containing protein At3g48250, chloroplastic OS=Arabidopsis thaliana OX=3702 GN=At3g48250 PE=2 SV=1	pentatricopeptide repeat-containing protein At3g48250, chloroplastic [Citrus sinensis]
Cs5g06190	34889	27556	26170	14314	7765	958.594	771.004	724.994	385.501	208.438	0.00424321	-1.43674	down	Molecular Function: translation elongation factor activity (GO:0003746);; Molecular Function: GTPase activity (GO:0003924);; Molecular Function: GTP binding (GO:0005525);; Biological Process: translational elongation (GO:0006414);;	K02358|1.6e-262|cit:102625264|K02358 elongation factor Tu | (RefSeq) elongation factor Tu, chloroplastic	[J]	--	Elongation factor Tu, chloroplastic OS=Glycine max OX=3847 GN=TUFA PE=3 SV=1	elongation factor Tu, chloroplastic [Citrus sinensis]
Cs5g06200	123	131	130	259	270	3.0374	2.96925	2.92077	6.81232	7.70597	0.0477352	1.02777	up	Molecular Function: protein serine/threonine kinase activity (GO:0004674);; Molecular Function: ATP binding (GO:0005524);; Cellular Component: cytoplasm (GO:0005737);; Biological Process: protein phosphorylation (GO:0006468);; Biological Process: intracellular signal transduction (GO:0035556);;	K08867|2.2e-168|cit:102625534|K08867 WNK lysine deficient protein kinase [EC:2.7.11.1] | (RefSeq) probable serine/threonine-protein kinase WNK3 isoform X1	[R]	--	Probable serine/threonine-protein kinase WNK3 OS=Arabidopsis thaliana OX=3702 GN=WNK3 PE=2 SV=1	probable serine/threonine-protein kinase WNK3 isoform X2 [Citrus sinensis]
Cs5g06450	7709	6524	5799	3739	2412	264.49	227.365	197.304	121.023	78.0745	0.00525344	-1.13566	down	Molecular Function: RNA binding (GO:0003723);; Molecular Function: mRNA binding (GO:0003729);; Cellular Component: chloroplast (GO:0009507);; Cellular Component: chloroplast thylakoid membrane (GO:0009535);; Biological Process: regulation of RNA metabolic process (GO:0051252);; Biological Process: chloroplast rRNA processing (GO:1901259);; Cellular Component: ribonucleoprotein complex (GO:1990904…	K11294|5.7e-112|cit:102607837|K11294 nucleolin | (RefSeq) 28 kDa ribonucleoprotein, chloroplastic-like	[R]	--	31 kDa ribonucleoprotein, chloroplastic OS=Arabidopsis thaliana OX=3702 GN=CP31A PE=1 SV=1	hypothetical protein CICLE_v10020731mg [Citrus clementina]
Cs5g06590	2887	2949	5200	1335	700	87.985	92.6528	157.551	40.7231	20.942	0.0344397	-1.8741	down	Cellular Component: ubiquitin ligase complex (GO:0000151);; Biological Process: response to reactive oxygen species (GO:0000302);; Biological Process: response to acid chemical (GO:0001101);; Molecular Function: molecular_function (GO:0003674);; Molecular Function: transcription coregulator activity (GO:0003712);; Molecular Function: histone acetyltransferase activity (GO:0004402);; Molecular Fun…	K04498|2.2e-06|mesc:110630983|K04498 E1A/CREB-binding protein [EC:2.3.1.48] | (RefSeq) histone acetyltransferase HAC12-like isoform X1	[K]	--	BTB/POZ and TAZ domain-containing protein 1 OS=Arabidopsis thaliana OX=3702 GN=BT1 PE=1 SV=1	BTB/POZ and TAZ domain-containing protein 1-like [Citrus sinensis]
Cs5g07100	51	65	97	354	248	1.39217	1.644	2.50326	9.16967	6.22952	1.18426e-05	2.06321	up	Molecular Function: protein kinase activity (GO:0004672);; Molecular Function: ATP binding (GO:0005524);; Cellular Component: integral component of membrane (GO:0016021);;	K13436|3.5e-10|egr:104434486|K13436 pto-interacting protein 1 [EC:2.7.11.1] | (RefSeq) pto-interacting protein 1	--	--	Probable inactive leucine-rich repeat receptor-like protein kinase At3g03770 OS=Arabidopsis thaliana OX=3702 GN=At3g03770 PE=1 SV=1	hypothetical protein CUMW_131250 [Citrus unshiu]
Cs5g07120	750	1029	908	434	454	18.5263	25.7116	22.6063	10.5631	11.111	0.00178496	-1.03238	down	Biological Process: urea cycle (GO:0000050);; Biological Process: argininosuccinate metabolic process (GO:0000053);; Molecular Function: argininosuccinate synthase activity (GO:0004055);; Molecular Function: ATP binding (GO:0005524);; Cellular Component: cytoplasm (GO:0005737);; Biological Process: arginine biosynthetic process (GO:0006526);;	K01940|1.1e-109|cit:102630538|K01940 argininosuccinate synthase [EC:6.3.4.5] | (RefSeq) argininosuccinate synthase, chloroplastic	[E]	cit01100,cit01110,cit01230,cit00250,cit00220	Argininosuccinate synthase, chloroplastic OS=Arabidopsis thaliana OX=3702 GN=At4g24830 PE=1 SV=3	hypothetical protein CUMW_131270 [Citrus unshiu]
Cs5g08795	67	92	67	143	207	7.06849	9.70295	7.05736	14.5187	20.6421	0.0478369	1.19599	up	#N/A	#N/A	#N/A	--	#N/A	#N/A
Cs5g08860	330	287	295	116	90	22.9624	20.0886	20.2559	7.91941	5.92844	0.000706581	-1.57953	down	Cellular Component: integral component of membrane (GO:0016021);;	--	--	--	--	hypothetical protein CICLE_v10022924mg [Citrus clementina]
Cs5g09050	2031	1098	2068	4015	3235	65.0693	32.8728	65.4535	154.345	136.173	0.00750143	1.04702	up	Biological Process: oligopeptide transport (GO:0006857);; Biological Process: response to nitrate (GO:0010167);; Molecular Function: nitrate transmembrane transporter activity (GO:0015112);; Cellular Component: integral component of membrane (GO:0016021);;	K14638|3.9e-72|bna:106376241|K14638 solute carrier family 15 (peptide/histidine transporter), member 3/4 | (RefSeq) protein NRT1/ PTR FAMILY 6.3	[E]	--	Protein NRT1/ PTR FAMILY 6.3 OS=Arabidopsis thaliana OX=3702 GN=NPF6.3 PE=1 SV=1	protein NRT1/ PTR FAMILY 6.3 [Citrus sinensis]
Cs5g09320	3380	3332	2956	1505	1530	66.6656	67.4354	58.5711	29.8149	30.5393	0.00165882	-1.10521	down	Biological Process: response to reactive oxygen species (GO:0000302);; Molecular Function: molecular_function (GO:0003674);; Molecular Function: binding (GO:0005488);; Molecular Function: protein binding (GO:0005515);; Cellular Component: cellular_component (GO:0005575);; Cellular Component: intracellular (GO:0005622);; Cellular Component: obsolete cell (GO:0005623);; Cellular Component: nucleus …	K09553|3.5e-136|cic:CICLE_v10019462mg|K09553 stress-induced-phosphoprotein 1 | (RefSeq) hypothetical protein	[O]	--	Hsp70-Hsp90 organizing protein 3 OS=Arabidopsis thaliana OX=3702 GN=HOP3 PE=2 SV=1	hsp70-Hsp90 organizing protein 3 [Citrus clementina]
Cs5g09330	31347	29408	27591	10471	7749	524.252	496.279	466.852	175.581	132.382	0.000374097	-1.71073	down	Molecular Function: translation elongation factor activity (GO:0003746);; Molecular Function: GTPase activity (GO:0003924);; Molecular Function: GTP binding (GO:0005525);; Cellular Component: mitochondrion (GO:0005739);; Cellular Component: chloroplast (GO:0009507);; Biological Process: mitochondrial translation (GO:0032543);; Biological Process: ribosome disassembly (GO:0032790);;	K02355|0.0e+00|cit:102624603|K02355 elongation factor G | (RefSeq) elongation factor G-2, chloroplastic	[J]	--	Elongation factor G-2, chloroplastic OS=Glycine max OX=3847 GN=fusA2 PE=3 SV=1	elongation factor G-2, chloroplastic [Citrus sinensis]
Cs5g09360	3820	2142	2835	8203	5304	185.767	107.339	140.197	390.237	253.283	0.0384861	1.18689	up	Molecular Function: enzyme inhibitor activity (GO:0004857);;	K01051|5.0e-12|pda:103711449|K01051 pectinesterase [EC:3.1.1.11] | (RefSeq) putative pectinesterase/pectinesterase inhibitor 28	--	--	Pectinesterase inhibitor 10 OS=Arabidopsis thaliana OX=3702 GN=PMEI10 PE=2 SV=1	pectinesterase inhibitor 10-like [Citrus sinensis]
Cs5g09550	786	662	613	342	327	43.6257	37.8884	32.5818	17.0252	13.1262	0.0028219	-1.05631	down	--	K15033|7.3e-51|cit:102630755|K15033 peptidyl-tRNA hydrolase ICT1 [EC:3.1.1.29] | (RefSeq) peptidyl-tRNA hydrolase ICT1, mitochondrial	--	--	--	uncharacterized protein LOC102630443 [Citrus sinensis]
Cs5g09595	191	111	110	256	327	8.0653	4.47742	4.40893	12.301	12.5227	0.0310948	1.06874	up	--	K14488|1.2e-13|cam:101502664|K14488 SAUR family protein | (RefSeq) auxin-induced protein 6B-like	--	--	--	hypothetical protein CICLE_v10023147mg [Citrus clementina]
Cs5g09640	144	205	128	18	10	13.4432	19.6241	12.0475	1.64172	0.760657	3.33482e-08	-3.52359	down	--	--	[R]	--	--	uncharacterized protein LOC102611481 [Citrus sinensis]
Cs5g09750	4	6	6	45	53	0.763362	1.16067	1.15602	7.74717	9.10064	0.0038518	3.17879	up	--	--	--	--	Protein LITTLE ZIPPER 2 OS=Arabidopsis thaliana OX=3702 GN=ZPR2 PE=1 SV=1	protein LITTLE ZIPPER 2-like [Citrus sinensis]
Cs5g10670	583	552	576	1360	1380	19.7585	18.8704	19.5579	45.5833	46.3756	1.34783e-05	1.24531	up	Molecular Function: DNA binding (GO:0003677);; Cellular Component: nucleus (GO:0005634);;	K09422|4.4e-136|cit:102626104|K09422 transcription factor MYB, plant | (RefSeq) myb-related protein 306-like	[K]	--	Myb-related protein 306 OS=Antirrhinum majus OX=4151 GN=MYB306 PE=2 SV=1	myb-related protein 306-like [Citrus sinensis]
Cs5g10730	1010	1508	1238	527	536	26.337	40.0406	32.3036	13.6578	13.2003	0.00121491	-1.25612	down	Biological Process: carbohydrate metabolic process (GO:0005975);; Biological Process: tricarboxylic acid cycle (GO:0006099);; Biological Process: malate metabolic process (GO:0006108);; Molecular Function: L-malate dehydrogenase activity (GO:0030060);;	K00026|2.1e-223|cit:102628532|K00026 malate dehydrogenase [EC:1.1.1.37] | (RefSeq) malate dehydrogenase, chloroplastic	[C]	cit01100,cit01110,cit00020,cit00630,cit01200,cit00270,cit00620,cit00710	Malate dehydrogenase, chloroplastic OS=Arabidopsis thaliana OX=3702 GN=At3g47520 PE=1 SV=1	malate dehydrogenase, chloroplastic [Citrus sinensis]
Cs5g10740	7423	9184	6167	2771	1909	177.474	219.437	148.081	83.3197	59.0385	1.986e-05	-1.71592	down	Molecular Function: molecular_function (GO:0003674);; Molecular Function: catalytic activity (GO:0003824);; Cellular Component: cellular_component (GO:0005575);; Cellular Component: intracellular (GO:0005622);; Cellular Component: obsolete cell (GO:0005623);; Cellular Component: cytoplasm (GO:0005737);; Biological Process: lipid metabolic process (GO:0006629);; Biological Process: phospholipid me…	K10960|3.6e-141|cic:CICLE_v10020061mg|K10960 geranylgeranyl diphosphate/geranylgeranyl-bacteriochlorophyllide a reductase [EC:1.3.1.83 1.3.1.111] | (RefSeq) hypothetical protein	--	cit01100,cit01110,cit00860,cit00900	Geranylgeranyl diphosphate reductase, chloroplastic OS=Arabidopsis thaliana OX=3702 GN=CHLP PE=1 SV=1	hypothetical protein EUGRSUZ_B00512, partial [Eucalyptus grandis]
Cs5g10920	11094	8161	8293	5427	3859	574.057	454.201	429.65	242.331	171.006	0.0272238	-1.00104	down	Molecular Function: ribulose-phosphate 3-epimerase activity (GO:0004750);; Biological Process: carbohydrate metabolic process (GO:0005975);; Molecular Function: metal ion binding (GO:0046872);;	K01783|3.3e-19|adu:107472214|K01783 ribulose-phosphate 3-epimerase [EC:5.1.3.1] | (RefSeq) ribulose-phosphate 3-epimerase, chloroplastic	[G]	cit01100,cit01110,cit00040,cit01200,cit01230,cit00710,cit00030	Ribulose-5-phosphate-3-epimerase, chloroplastic OS=Arabidopsis thaliana OX=3702 GN=RPE PE=2 SV=1	hypothetical protein DY000_02019586 [Brassica cretica]
Cs5g11140	2380	1852	2140	987	1001	54.5307	40.761	46.9378	23.7196	24.0905	0.000682056	-1.11396	down	Molecular Function: DNA binding (GO:0003677);; Molecular Function: DNA topoisomerase type II (double strand cut, ATP-hydrolyzing) activity (GO:0003918);; Molecular Function: ATP binding (GO:0005524);; Biological Process: DNA topological change (GO:0006265);;	K02470|3.4e-39|qsu:112027925|K02470 DNA gyrase subunit B [EC:5.6.2.2] | (RefSeq) DNA gyrase subunit B, chloroplastic/mitochondrial-like	[B]	--	DNA gyrase subunit B, chloroplastic/mitochondrial OS=Nicotiana benthamiana OX=4100 GN=GYRB PE=2 SV=1	hypothetical protein CISIN_1g005028mg [Citrus sinensis]
Cs5g11210	1239	1233	1009	421	438	37.0035	36.6624	30.417	11.9716	12.3033	1.73182e-06	-1.4523	down	Biological Process: amino acid transmembrane transport (GO:0003333);; Molecular Function: molecular_function (GO:0003674);; Molecular Function: transporter activity (GO:0005215);; Molecular Function: organic acid transmembrane transporter activity (GO:0005342);; Cellular Component: cellular_component (GO:0005575);; Cellular Component: intracellular (GO:0005622);; Cellular Component: obsolete cell…	K15015|1.5e-82|cic:CICLE_v10004676mg|K15015 solute carrier family 32 (vesicular inhibitory amino acid transporter) | (RefSeq) hypothetical protein	[E]	--	Amino acid transporter AVT1A OS=Arabidopsis thaliana OX=3702 GN=AVT1A PE=2 SV=2	hypothetical protein CUMW_247120 [Citrus unshiu]
Cs5g11380	546	420	444	810	1155	17.2802	13.998	14.1435	26.7101	38.7748	0.0063213	1.04505	up	Molecular Function: protein dimerization activity (GO:0046983);;	--	--	--	Transcription factor PIF7 OS=Arabidopsis thaliana OX=3702 GN=BHLH72 PE=1 SV=2	transcription factor PIF7 [Citrus sinensis]
Cs5g11430	964	854	1018	2261	1847	27.3281	24.7305	28.5259	61.8417	49.8266	0.000247843	1.10077	up	Molecular Function: beta-glucuronidase activity (GO:0004566);; Cellular Component: plant-type cell wall (GO:0009505);; Cellular Component: membrane (GO:0016020);; Molecular Function: hydrolase activity, acting on glycosyl bonds (GO:0016798);;	K07964|6.2e-84|cit:102611386|K07964 heparanase [EC:3.2.1.166] | (RefSeq) heparanase-like protein 1 isoform X1	--	--	Heparanase-like protein 1 OS=Arabidopsis thaliana OX=3702 GN=At5g07830 PE=2 SV=1	hypothetical protein CISIN_1g008834mg [Citrus sinensis]
Cs5g11720	2585	2540	2147	555	804	32.2056	32.0681	27.0144	6.90547	10.1165	1.78942e-09	-1.85396	down	Molecular Function: ATP binding (GO:0005524);;	K03695|0.0e+00|cit:102620452|K03695 ATP-dependent Clp protease ATP-binding subunit ClpB | (RefSeq) chaperone protein ClpB1	[O]	--	Chaperone protein ClpB1 OS=Arabidopsis thaliana OX=3702 GN=CLPB1 PE=1 SV=2	chaperone protein ClpB1 [Citrus sinensis]
Cs5g11730	951	2480	2686	210	143	23.3394	64.4057	66.4022	5.31197	3.61914	0.0059397	-3.55188	down	Molecular Function: iron ion binding (GO:0005506);; Cellular Component: integral component of membrane (GO:0016021);; Molecular Function: oxidoreductase activity, acting on paired donors, with incorporation or reduction of molecular oxygen (GO:0016705);; Molecular Function: heme binding (GO:0020037);;	K05280|1.8e-162|cit:102620909|K05280 flavonoid 3'-monooxygenase [EC:1.14.14.82] | (RefSeq) flavonoid 3'-monooxygenase	[Q]	cit00941,cit01100,cit01110,cit00944	Flavonoid 3'-monooxygenase OS=Petunia hybrida OX=4102 GN=CYP75B2 PE=2 SV=1	hypothetical protein CISIN_1g020877mg [Citrus sinensis]
Cs5g12260	386	292	393	1146	1211	9.36798	7.1926	9.55297	27.6504	28.6742	1.18777e-09	1.70398	up	Molecular Function: DNA binding (GO:0003677);; Cellular Component: nucleus (GO:0005634);; Cellular Component: host cell nucleus (GO:0042025);; Molecular Function: metal ion binding (GO:0046872);;	--	--	--	Squamosa promoter-binding-like protein 6 OS=Arabidopsis thaliana OX=3702 GN=SPL6 PE=1 SV=2	squamosa promoter-binding-like protein 12 isoform X1 [Citrus sinensis]
Cs5g12480	321	354	337	113	159	6.10821	6.93666	6.51257	2.06142	2.88789	0.00356342	-1.33047	down	--	--	--	--	--	uncharacterized protein LOC102622267 [Citrus sinensis]
Cs5g12780	376	392	464	190	136	10.4872	11.0247	12.9682	5.22082	3.7649	0.00128348	-1.35227	down	Molecular Function: structural constituent of ribosome (GO:0003735);; Cellular Component: mitochondrial small ribosomal subunit (GO:0005763);; Biological Process: mitochondrial translation (GO:0032543);;	K17413|1.3e-74|cit:102631054|K17413 small subunit ribosomal protein S35 | (RefSeq) uncharacterized protein LOC102631054	--	--	--	hypothetical protein CISIN_1g014729mg [Citrus sinensis]
Cs5g12990	276	132	165	427	375	4.95874	2.44341	2.89489	7.64664	6.49905	0.0156994	1.05375	up	Molecular Function: protein kinase activity (GO:0004672);; Molecular Function: ATP binding (GO:0005524);; Cellular Component: integral component of membrane (GO:0016021);;	K13418|1.3e-23|zju:107421384|K13418 somatic embryogenesis receptor kinase 1 [EC:2.7.10.1 2.7.11.1] | (RefSeq) somatic embryogenesis receptor kinase 2	--	--	Probable LRR receptor-like serine/threonine-protein kinase At1g53430 OS=Arabidopsis thaliana OX=3702 GN=At1g53430 PE=1 SV=1	LOW QUALITY PROTEIN: probable leucine-rich repeat receptor-like serine/threonine-protein kinase At3g14840 [Citrus sinensis]
Cs5g13970	43	66	34	137	114	1.29515	2.07701	1.05352	3.95988	3.24229	0.0448999	1.37807	up	Molecular Function: monooxygenase activity (GO:0004497);; Molecular Function: iron ion binding (GO:0005506);; Molecular Function: oxidoreductase activity, acting on paired donors, with incorporation or reduction of molecular oxygen (GO:0016705);; Molecular Function: heme binding (GO:0020037);;	K20617|5.0e-82|jre:108986006|K20617 cytochrome P450 family 71 subfamily A | (RefSeq) cytochrome P450 71A1-like	[Q]	--	Phenylacetaldehyde oxime monooxygenase CYP71AN24 OS=Prunus mume OX=102107 GN=CYP71AN24 PE=1 SV=1	cytochrome P450 71A1-like [Citrus sinensis]
Cs5g14920	321	330	330	106	70	21.7003	22.489	22.688	6.93313	4.67272	1.87662e-05	-1.91215	down	Molecular Function: iron ion binding (GO:0005506);; Cellular Component: integral component of membrane (GO:0016021);; Molecular Function: oxidoreductase activity, acting on paired donors, with incorporation or reduction of molecular oxygen (GO:0016705);; Molecular Function: heme binding (GO:0020037);;	K24179|3.5e-21|gmx:100801959|K24179 cytochrome P450 family 72 subfamily A polypeptide 61 [EC:1.14.14.-] | (RefSeq) CYP72A67; cytochrome P450 72A15	[QI]	--	Cytochrome P450 CYP72A219 OS=Panax ginseng OX=4054 PE=2 SV=1	cytochrome P450 CYP72A219-like isoform X1 [Citrus sinensis]
Cs5g14930	38	52	39	6	3	2.20621	3.10871	2.29349	0.356768	0.192351	0.00667851	-3.27457	down	Molecular Function: nucleic acid binding (GO:0003676);; Molecular Function: RNA-DNA hybrid ribonuclease activity (GO:0004523);; Biological Process: DNA integration (GO:0015074);;	K02704|8.5e-24|soe:110789024|K02704 photosystem II CP47 chlorophyll apoprotein | (RefSeq) uncharacterized protein LOC110789024	[R]	--	--	uncharacterized protein LOC112096947 [Citrus clementina]
Cs5g14940	253	199	185	79	70	3.16633	2.58968	2.35276	1.01295	0.912087	0.0052662	-1.5286	down	Molecular Function: nucleic acid binding (GO:0003676);; Molecular Function: RNA-DNA hybrid ribonuclease activity (GO:0004523);; Biological Process: DNA integration (GO:0015074);;	K13457|1.1e-85|pmum:103334684|K13457 disease resistance protein RPM1 | (RefSeq) disease resistance protein RPM1-like	[R]	--	RNA-directed DNA polymerase homolog OS=Oenothera berteroana OX=3950 PE=4 SV=1	uncharacterized protein LOC112098123 [Citrus clementina]
Cs5g14960	438	580	375	224	204	14.472	19.3354	12.3247	6.87406	6.61646	0.0116056	-1.13628	down	Molecular Function: transferase activity, transferring acyl groups other than amino-acyl groups (GO:0016747);;	K13065|7.5e-15|hbr:110666593|K13065 shikimate O-hydroxycinnamoyltransferase [EC:2.3.1.133] | (RefSeq) vinorine synthase-like	--	--	--	vinorine synthase [Citrus clementina]
Cs5g15150	546	603	826	1583	1149	27.8287	30.7014	42.1599	81.1352	59.272	0.0125484	1.03315	up	Cellular Component: plasma membrane (GO:0005886);; Cellular Component: integral component of membrane (GO:0016021);; Molecular Function: 4 iron, 4 sulfur cluster binding (GO:0051539);;	K20855|1.3e-11|dzi:111275668|K20855 beta-1,3-galactosyltransferase 1/2/3/4/5/7/8 [EC:2.4.1.-] | (RefSeq) probable beta-1,3-galactosyltransferase 4 isoform X1	--	--	CASP-like protein 2A1 OS=Vitis vinifera OX=29760 GN=VIT_01s0010g01870 PE=2 SV=1	CASP-like protein 2A1 [Citrus clementina]
Cs5g15320	26856	24727	23582	10940	7830	339.417	312.988	302.045	266.158	209.566	0.00327062	-1.43464	down	Molecular Function: translation initiation factor activity (GO:0003743);; Molecular Function: GTPase activity (GO:0003924);; Molecular Function: GTP binding (GO:0005525);;	K02519|2.3e-239|cit:102630147|K02519 translation initiation factor IF-2 | (RefSeq) translation initiation factor IF-2, chloroplastic	[J]	--	Translation initiation factor IF-2, chloroplastic OS=Phaseolus vulgaris OX=3885 GN=IF2CP PE=2 SV=1	translation initiation factor IF-2, chloroplastic [Citrus sinensis]
Cs5g15470	337	279	207	95	152	19.4258	17.0609	12.3635	5.50278	8.65065	0.023164	-1.16959	down	Molecular Function: DNA binding (GO:0003677);; Cellular Component: nucleus (GO:0005634);; Biological Process: regulation of transcription, DNA-templated (GO:0006355);;	K00521|2.4e-19|cmos:111447866|K00521 ferric-chelate reductase [EC:1.16.1.7] | (RefSeq) ferric reduction oxidase 7, chloroplastic-like	--	--	NAC domain-containing protein 21/22 OS=Arabidopsis thaliana OX=3702 GN=NAC021 PE=1 SV=2	NAC domain-containing protein 21/22 isoform X1 [Citrus sinensis]
Cs5g15640	12875	7408	17020	1560	989	218.71	128.402	289.303	26.4732	16.989	0.000922585	-3.30524	down	Molecular Function: nucleic acid binding (GO:0003676);; Molecular Function: aspartic-type endopeptidase activity (GO:0004190);; Cellular Component: nucleus (GO:0005634);; Biological Process: DNA integration (GO:0015074);;	--	--	--	--	uncharacterized protein LOC112498792 [Citrus sinensis]
Cs5g15940	313	917	746	2178	4391	13.4116	40.2976	32.972	93.9692	190.12	0.0227818	2.29487	up	Cellular Component: nucleus (GO:0005634);;	--	--	--	--	zinc finger protein CONSTANS-LIKE 1 isoform X2 [Citrus sinensis]
Cs5g16285	140	130	125	249	334	7.0527	6.83503	6.41473	12.1108	15.7826	0.0216108	1.12746	up	--	K13066|5.0e-08|cic:CICLE_v10003323mg|K13066 caffeic acid 3-O-methyltransferase [EC:2.1.1.68] | (RefSeq) hypothetical protein	--	0	--	hypothetical protein CUMW_146740 [Citrus unshiu]
Cs5g16400	3396	4341	4022	2252	1594	60.0759	78.241	71.7637	39.533	28.2817	0.00465925	-1.04654	down	Molecular Function: molecular_function (GO:0003674);; Molecular Function: catalytic activity (GO:0003824);; Molecular Function: NADH dehydrogenase activity (GO:0003954);; Molecular Function: binding (GO:0005488);; Cellular Component: cellular_component (GO:0005575);; Cellular Component: intracellular (GO:0005622);; Cellular Component: obsolete cell (GO:0005623);; Cellular Component: cytoplasm (GO…	K03934|1.5e-188|cit:102610171|K03934 NADH dehydrogenase (ubiquinone) Fe-S protein 1 [EC:7.1.1.2] | (RefSeq) NADH dehydrogenase [ubiquinone] iron-sulfur protein 1, mitochondrial	[C]	cit01100,cit00190	NADH dehydrogenase [ubiquinone] iron-sulfur protein 1, mitochondrial OS=Solanum tuberosum OX=4113 PE=2 SV=1	NADH dehydrogenase [ubiquinone] iron-sulfur protein 1, mitochondrial [Citrus sinensis]
Cs5g17260	368	488	537	1221	778	13.3794	18.5314	20.9035	48.5205	31.505	0.0450763	1.08639	up	--	K03676|1.3e-08|han:110900701|K03676 glutaredoxin 3 | (RefSeq) glutaredoxin-like	--	--	--	hypothetical protein CISIN_1g019725mg [Citrus sinensis]
Cs5g18005	163	196	211	513	424	7.72603	9.90249	10.2096	23.0005	19.4551	0.0011738	1.28238	up	--	--	--	--	--	hypothetical protein CUMW_251050, partial [Citrus unshiu]
Cs5g18590	59	49	39	7	14	2.02994	1.67986	1.35716	0.22755	0.468268	0.0399232	-2.24115	down	Molecular Function: oxidoreductase activity (GO:0016491);; Molecular Function: FAD binding (GO:0071949);;	K22395|3.8e-230|tcc:18507075|K22395 cinnamyl-alcohol dehydrogenase [EC:1.1.1.195] | (RefSeq) reticuline oxidase	--	--	Reticuline oxidase OS=Eschscholzia californica OX=3467 GN=BBE1 PE=1 SV=1	reticuline oxidase-like [Citrus sinensis]
Cs5g19370	13	18	14	64	61	0.680717	0.94082	0.765046	3.39085	3.15027	0.0294001	2.03941	up	Molecular Function: protein kinase activity (GO:0004672);; Molecular Function: ATP binding (GO:0005524);; Cellular Component: integral component of membrane (GO:0016021);;	K13415|3.7e-53|han:110929858|K13415 protein brassinosteroid insensitive 1 [EC:2.7.10.1 2.7.11.1] | (RefSeq) systemin receptor SR160-like	--	--	MDIS1-interacting receptor like kinase 2 OS=Arabidopsis thaliana OX=3702 GN=MIK2 PE=1 SV=3	hypothetical protein CUMW_242990 [Citrus unshiu]
Cs5g19690	50	83	55	16	15	5.0198	8.23489	5.5919	1.36608	1.27208	0.0323566	-2.0351	down	Molecular Function: molecular_function (GO:0003674);; Molecular Function: catalytic activity (GO:0003824);; Molecular Function: phosphoribosylaminoimidazole carboxylase activity (GO:0004638);; Cellular Component: cellular_component (GO:0005575);; Cellular Component: intracellular (GO:0005622);; Cellular Component: obsolete cell (GO:0005623);; Cellular Component: cytoplasm (GO:0005737);; Biologica…	K11808|1.6e-06|qsu:111985940|K11808 phosphoribosylaminoimidazole carboxylase [EC:4.1.1.21] | (RefSeq) phosphoribosylaminoimidazole carboxylase, chloroplastic-like isoform X1	--	--	--	hypothetical protein CUMW_218330 [Citrus unshiu]
Cs5g22690	111	124	68	235	324	1.8344	2.05488	1.12407	3.74065	5.07396	0.00269059	1.45011	up	Molecular Function: protein kinase activity (GO:0004672);; Molecular Function: ATP binding (GO:0005524);; Cellular Component: plasma membrane (GO:0005886);; Biological Process: regulation of asymmetric cell division (GO:0009786);; Biological Process: embryo development ending in seed dormancy (GO:0009793);; Cellular Component: cell surface (GO:0009986);; Biological Process: lateral root formation…	K13430|1.6e-63|dzi:111291965|K13430 serine/threonine-protein kinase PBS1 [EC:2.7.11.1] | (RefSeq) serine/threonine-protein kinase PBL27-like isoform X1	--	--	Serine/threonine-protein kinase-like protein ACR4 OS=Arabidopsis thaliana OX=3702 GN=ACR4 PE=1 SV=1	serine/threonine-protein kinase-like protein ACR4 [Citrus clementina]
Cs5g24000	166	120	191	421	336	14.8874	11.4355	16.9325	37.0955	28.7033	0.00445182	1.23238	up	--	--	--	--	--	hypothetical protein CUMW_262650 [Citrus unshiu]
Cs5g25020	156	207	232	35	44	3.16082	4.2079	4.69382	0.701959	0.895169	2.0312e-05	-2.34892	down	Molecular Function: ATP binding (GO:0005524);; Cellular Component: mitochondrion (GO:0005739);; Biological Process: mitochondrion organization (GO:0007005);;	K17681|2.5e-90|cic:CICLE_v10019245mg|K17681 ATPase family AAA domain-containing protein 3A/B | (RefSeq) hypothetical protein	[O]	--	--	ATPase family AAA domain-containing protein 3 [Citrus clementina]
Cs5g25440	1250	1195	1190	601	557	15.5238	14.5185	17.0156	11.6007	10.896	0.000643465	-1.08407	down	Biological Process: regulation of translation (GO:0006417);; Cellular Component: integral component of membrane (GO:0016021);; Molecular Function: protein kinase regulator activity (GO:0019887);; Molecular Function: protein kinase binding (GO:0019901);; Biological Process: positive regulation of kinase activity (GO:0033674);; Molecular Function: ribosome binding (GO:0043022);;	--	[J]	--	Protein ILITYHIA OS=Arabidopsis thaliana OX=3702 GN=ILA PE=1 SV=1	hypothetical protein CUMW_173570 [Citrus unshiu]
Cs5g26080	3569	2926	2851	1668	991	100.777	82.7332	80.7887	45.6302	26.937	0.000223132	-1.24572	down	Cellular Component: chloroplast (GO:0009507);; Molecular Function: violaxanthin de-epoxidase activity (GO:0046422);;	K09839|2.5e-150|cic:CICLE_v10019925mg|K09839 violaxanthin de-epoxidase [EC:1.23.5.1] | (RefSeq) hypothetical protein	--	cit01100,cit01110,cit00906	Violaxanthin de-epoxidase, chloroplastic OS=Spinacia oleracea OX=3562 GN=VDE1 PE=1 SV=2	violaxanthin de-epoxidase, chloroplastic [Citrus clementina]
Cs5g26580	1466	1458	1447	701	354	37.6211	37.3475	37.3878	17.7147	9.04135	8.86658e-07	-1.48359	down	Cellular Component: cytoplasm (GO:0005737);; Molecular Function: glucose-6-phosphate 1-epimerase activity (GO:0047938);;	K23288|4.0e-38|gra:105761952|K23288 syndetin | (RefSeq) uncharacterized LOC105761952	--	--	Photosynthetic NDH subunit of subcomplex B 2, chloroplastic OS=Arabidopsis thaliana OX=3702 GN=PNSB2 PE=2 SV=1	hypothetical protein CISIN_1g017014mg [Citrus sinensis]
Cs5g26600	3268	2825	2886	856	1056	76.1627	65.9483	67.3376	19.1525	23.2618	2.00333e-07	-1.66539	down	Molecular Function: RNA binding (GO:0003723);;	K20102|3.1e-164|cit:102618530|K20102 YTH domain-containing family protein | (RefSeq) uncharacterized protein LOC102618530 isoform X1	[R]	--	YTH domain-containing protein ECT2 OS=Arabidopsis thaliana OX=3702 GN=ECT2 PE=1 SV=1	uncharacterized protein LOC18048343 isoform X1 [Citrus clementina]
Cs5g26850	129	105	91	319	443	3.27044	2.70147	2.3198	8.4172	12.1139	1.51954e-05	1.796	up	--	--	--	--	--	DNA ligase 1 [Citrus sinensis]
Cs5g27060	4876	4440	5526	9705	12031	748.729	729.003	887.824	1436.59	1793.39	0.00648574	1.11559	up	Molecular Function: metal ion binding (GO:0046872);;	--	--	--	Dehydrin HIRD11 OS=Arabidopsis thaliana OX=3702 GN=HIRD11 PE=1 SV=1	protein SRC1 [Citrus clementina]
Cs5g27190	2756	2395	2339	1312	1088	86.6055	69.5195	77.3053	60.5669	56.0745	0.00152076	-1.07502	down	Cellular Component: integral component of membrane (GO:0016021);;	--	--	--	Probable zinc metalloprotease EGY1, chloroplastic OS=Arabidopsis thaliana OX=3702 GN=EGY1 PE=2 SV=1	probable zinc metalloprotease EGY1, chloroplastic [Citrus clementina]
Cs5g27370	6064	5037	3967	2917	2018	655.743	547.228	431.852	309.661	212.765	0.0151544	-1.04229	down	Cellular Component: integral component of membrane (GO:0016021);;	--	--	--	--	hypothetical protein CICLE_v10022756mg [Citrus clementina]
Cs5g28200	27274	21472	24232	11904	10746	651.044	518.344	578.381	277.962	247.758	0.0303399	-1.12124	down	Biological Process: isopentenyl diphosphate biosynthetic process, methylerythritol 4-phosphate pathway (GO:0019288);; Molecular Function: metal ion binding (GO:0046872);; Biological Process: dimethylallyl diphosphate biosynthetic process (GO:0050992);; Molecular Function: 4-hydroxy-3-methylbut-2-en-1-yl diphosphate reductase activity (GO:0051745);;	K03527|2.1e-60|cit:102610997|K03527 4-hydroxy-3-methylbut-2-en-1-yl diphosphate reductase [EC:1.17.7.4] | (RefSeq) 4-hydroxy-3-methylbut-2-enyl diphosphate reductase, chloroplastic-like isoform X1	--	cit01100,cit01110,cit00900	4-hydroxy-3-methylbut-2-enyl diphosphate reductase, chloroplastic OS=Arabidopsis thaliana OX=3702 GN=ISPH PE=1 SV=1	hypothetical protein CISIN_1g016939mg [Citrus sinensis]
Cs5g28360	14	14	11	47	72	0.649808	0.666629	0.509923	2.02496	3.02486	0.0237909	2.17531	up	Biological Process: intracellular signal transduction (GO:0035556);;	K03283|5.4e-31|qsu:112029738|K03283 heat shock 70kDa protein 1/2/6/8 | (RefSeq) heat shock 70 kDa protein-like	--	--	--	uncharacterized protein LOC18034726 [Citrus clementina]
Cs5g28710	179	117	121	27	27	5.67213	3.78294	3.89023	0.86867	0.887994	0.000221724	-2.38137	down	Molecular Function: oxidoreductase activity (GO:0016491);; Molecular Function: metal ion binding (GO:0046872);;	K05282|2.4e-22|aly:9300210|K05282 gibberellin-44 dioxygenase [EC:1.14.11.12] | (RefSeq) gibberellin 20 oxidase 2	[QR]	--	Gibberellin 20 oxidase 2 OS=Arabidopsis thaliana OX=3702 GN=GA20OX2 PE=2 SV=1	protein DMR6-LIKE OXYGENASE 1 [Citrus clementina]
Cs5g29370	1077	925	1157	232	271	48.8472	42.5649	52.6178	10.418	12.1584	3.81344e-12	-2.08531	down	--	K13544|8.5e-33|bna:106440549|K13544 pheophorbidase [EC:3.1.1.82] | (RefSeq) pheophorbidase	--	--	Methylesterase 17 OS=Arabidopsis thaliana OX=3702 GN=MES17 PE=1 SV=1	methylesterase 17 [Citrus clementina]
Cs5g29460	1	1	4	38	49	0.0393597	0.0478565	0.167808	1.35461	1.76232	0.000484602	4.41867	up	Biological Process: response to metal ion (GO:0010038);; Molecular Function: glutathione gamma-glutamylcysteinyltransferase activity (GO:0016756);; Molecular Function: metal ion binding (GO:0046872);; Biological Process: phytochelatin biosynthetic process (GO:0046938);;	K05941|7.2e-112|cic:CICLE_v10024202mg|K05941 glutathione gamma-glutamylcysteinyltransferase [EC:2.3.2.15] | (RefSeq) hypothetical protein	[P]	--	Glutathione gamma-glutamylcysteinyltransferase 2 OS=Lotus japonicus OX=34305 GN=PCS2 PE=2 SV=2	glutathione gamma-glutamylcysteinyltransferase 3-like isoform X2 [Citrus sinensis]
Cs5g29910	201	287	295	70	65	3.82498	5.68458	5.83495	1.28649	1.18769	6.20619e-05	-1.97146	down	Cellular Component: cellular_component (GO:0005575);; Cellular Component: obsolete cell (GO:0005623);; Cellular Component: cilium (GO:0005929);; Biological Process: organelle organization (GO:0006996);; Biological Process: biological_process (GO:0008150);; Biological Process: regulation of signal transduction (GO:0009966);; Biological Process: negative regulation of signal transduction (GO:000996…	--	[Z]	--	Protein KINESIN LIGHT CHAIN-RELATED 2 OS=Arabidopsis thaliana OX=3702 GN=KLCR2 PE=1 SV=1	protein KINESIN LIGHT CHAIN-RELATED 3 [Citrus clementina]
Cs5g30230	7852	8849	7637	1574	1441	281.321	325.277	269.448	56.7918	51.0455	5.28438e-11	-2.44694	down	Cellular Component: nucleosome (GO:0000786);; Molecular Function: double-stranded DNA binding (GO:0003690);; Cellular Component: nucleus (GO:0005634);; Biological Process: nucleosome assembly (GO:0006334);; Biological Process: regulation of transcription, DNA-templated (GO:0006355);; Biological Process: nucleosome positioning (GO:0016584);; Biological Process: chromosome condensation (GO:0030261)…	K11275|2.9e-48|cic:CICLE_v10021453mg|K11275 histone H1/5 | (RefSeq) hypothetical protein	--	--	Histone H1 OS=Euphorbia esula OX=3993 PE=2 SV=1	histone H1.2 [Citrus clementina]
Cs5g30340	280	321	323	90	163	6.23374	7.16749	7.27402	1.9635	3.55961	0.00613659	-1.30444	down	Cellular Component: ubiquitin ligase complex (GO:0000151);; Biological Process: maturation of SSU-rRNA from tricistronic rRNA transcript (SSU-rRNA, 5.8S rRNA, LSU-rRNA) (GO:0000462);; Molecular Function: protein binding (GO:0005515);; Cellular Component: cellular_component (GO:0005575);; Cellular Component: intracellular (GO:0005622);; Cellular Component: obsolete cell (GO:0005623);; Cellular Com…	K14553|0.0e+00|cic:CICLE_v10019516mg|K14553 U3 small nucleolar RNA-associated protein 18 | (RefSeq) hypothetical protein	[R]	cit03008	U3 small nucleolar RNA-associated protein 18 homolog OS=Arabidopsis thaliana OX=3702 GN=At5g14050 PE=1 SV=1	U3 small nucleolar RNA-associated protein 18 homolog [Citrus clementina]
Cs5g30350	23	12	10	0	0	0.568912	0.311622	0.247831	0	0	0.0490467	-Inf	down	Molecular Function: phospholipase activity (GO:0004620);; Biological Process: lipid metabolic process (GO:0006629);;	K16818|4.7e-69|aip:107637225|K16818 phospholipase A1 [EC:3.1.1.32] | (RefSeq) phospholipase A(1) DAD1, chloroplastic-like	[I]	--	Phospholipase A1-Igamma2, chloroplastic OS=Arabidopsis thaliana OX=3702 GN=DALL3 PE=1 SV=2	phospholipase A1-Igamma1, chloroplastic [Citrus clementina]
Cs5g31040	0	27	0	79	171	0.000596015	0.916387	0.000303038	2.55531	5.51608	0.00517103	3.77276	up	Molecular Function: protein binding (GO:0005515);;	--	[R]	--	F-box/kelch-repeat protein SKIP30 OS=Arabidopsis thaliana OX=3702 GN=SKIP30 PE=1 SV=2	F-box/kelch-repeat protein SKIP30 [Citrus clementina]
Cs5g31130	119	60	117	20	25	5.29876	2.81115	5.41668	0.850184	1.102	0.00769253	-2.15148	down	--	K10406|1.4e-44|mtr:MTR_5g096570|K10406 kinesin family member C2/C3 | (RefSeq) kinesin heavy chain, putative	--	--	--	uncharacterized protein LOC102609980 [Citrus sinensis]
Cs5g31150	275	210	256	131	105	27.5768	15.5834	20.3954	8.08231	4.15094	0.0440923	-1.0839	down	Molecular Function: methyltransferase activity (GO:0008168);; Biological Process: methylation (GO:0032259);;	K14963|3.0e-71|mesc:110611731|K14963 COMPASS component SWD3 | (RefSeq) COMPASS-like H3K4 histone methylase component WDR5B isoform X1	[R]	--	COMPASS-like H3K4 histone methylase component WDR5B OS=Arabidopsis thaliana OX=3702 GN=WDR5B PE=1 SV=1	COMPASS-like H3K4 histone methylase component WDR5B isoform X1 [Manihot esculenta]
Cs5g31290	11641	8840	8212	5523	3754	179.006	135.866	124.907	84.7869	57.1654	0.0188302	-1.06097	down	Molecular Function: catalytic activity (GO:0003824);; Molecular Function: protein binding (GO:0005515);; Molecular Function: obsolete coenzyme binding (GO:0050662);;	K14319|3.8e-230|cic:CICLE_v10019619mg|K14319 Ran GTPase-activating protein 1 | (RefSeq) hypothetical protein	[AYT]	--	RAN GTPase-activating protein 2 OS=Arabidopsis thaliana OX=3702 GN=RANGAP2 PE=1 SV=2	hypothetical protein CUMW_053940, partial [Citrus unshiu]
Cs5g31910	130	134	137	41	65	7.67694	7.92997	7.9365	2.38216	3.70418	0.0474693	-1.35463	down	Biological Process: mitotic cell cycle (GO:0000278);; Biological Process: mitotic cytokinesis (GO:0000281);; Biological Process: cell morphogenesis (GO:0000902);; Biological Process: cytokinesis (GO:0000910);; Biological Process: cytokinesis by cell plate formation (GO:0000911);; Molecular Function: molecular_function (GO:0003674);; Molecular Function: binding (GO:0005488);; Cellular Component: c…	--	--	--	Auxin-binding protein T92 OS=Nicotiana tabacum OX=4097 GN=T92 PE=3 SV=1	auxin-binding protein T85 [Citrus clementina]
Cs5g32180	466	394	625	1148	1001	14.9208	12.7229	20.2504	35.5658	30.6108	0.000255861	1.09847	up	Molecular Function: hydrolase activity (GO:0016787);;	K14493|1.3e-198|cic:CICLE_v10020963mg|K14493 gibberellin receptor GID1 [EC:3.-.-.-] | (RefSeq) hypothetical protein	[V]	cit04075	Gibberellin receptor GID1B OS=Arabidopsis thaliana OX=3702 GN=GID1B PE=1 SV=1	gibberellin receptor GID1B [Citrus clementina]
Cs5g32250	333	390	414	121	146	8.13843	9.68547	10.2532	2.83282	3.39244	0.000350523	-1.52556	down	Cellular Component: nucleolus (GO:0005730);; Biological Process: rRNA processing (GO:0006364);; Biological Process: positive regulation of transcription by RNA polymerase I (GO:0045943);;	K14549|6.2e-296|cic:CICLE_v10019671mg|K14549 U3 small nucleolar RNA-associated protein 15 | (RefSeq) hypothetical protein	[S]	cit03008	Protein SLOW WALKER 1 OS=Arabidopsis thaliana OX=3702 GN=SWA1 PE=2 SV=1	protein SLOW WALKER 1 [Citrus clementina]
Cs5g32580	675	278	350	22	10	62.2899	26.5945	33.0164	2.04326	0.941062	0.000627166	-4.77715	down	Molecular Function: electron transfer activity (GO:0009055);; Molecular Function: protein disulfide oxidoreductase activity (GO:0015035);;	K03676|6.3e-51|cit:102608431|K03676 glutaredoxin 3 | (RefSeq) monothiol glutaredoxin-S1	[O]	--	Monothiol glutaredoxin-S1 OS=Arabidopsis thaliana OX=3702 GN=GRXS1 PE=3 SV=1	monothiol glutaredoxin-S1 [Citrus sinensis]
Cs5g32590	40	37	31	0	4	6.75829	6.50722	5.31528	0	0.792726	0.0033297	-4.19169	down	Molecular Function: electron transfer activity (GO:0009055);; Molecular Function: protein disulfide oxidoreductase activity (GO:0015035);;	K03676|2.5e-58|cic:CICLE_v10022989mg|K03676 glutaredoxin 3 | (RefSeq) hypothetical protein	[O]	--	Monothiol glutaredoxin-S1 OS=Arabidopsis thaliana OX=3702 GN=GRXS1 PE=3 SV=1	monothiol glutaredoxin-S1 [Citrus clementina]
Cs5g32980	10714	13773	10312	6005	4703	95.7888	123.862	92.6603	52.9127	41.741	0.0135404	-1.13414	down	Molecular Function: GTP binding (GO:0005525);; Cellular Component: chloroplast outer membrane (GO:0009707);; Molecular Function: hydrolase activity, acting on acid anhydrides (GO:0016817);; Biological Process: protein targeting to chloroplast (GO:0045036);;	K00031|3.5e-39|ghi:107885926|K00031 isocitrate dehydrogenase [EC:1.1.1.42] | (RefSeq) cytosolic isocitrate dehydrogenase [NADP]-like	--	--	Translocase of chloroplast 159, chloroplastic OS=Arabidopsis thaliana OX=3702 GN=TOC159 PE=1 SV=1	translocase of chloroplast 159, chloroplastic [Citrus sinensis]
Cs5g33240	8202	6850	6479	3570	2437	192.613	164.993	153.166	83.5549	56.9614	0.00150947	-1.27418	down	--	K01669|2.3e-50|gsl:Gasu_26950|K01669 deoxyribodipyrimidine photo-lyase [EC:4.1.99.3] | (RefSeq) photolyase/blue-light receptor	[LT]	--	Blue-light photoreceptor PHR2 OS=Arabidopsis thaliana OX=3702 GN=PHR2 PE=2 SV=2	blue-light photoreceptor PHR2 isoform X1 [Citrus sinensis]
Cs5g33500	4992	4385	3597	1923	1524	92.8656	81.3768	66.489	30.9616	22.0092	0.000138708	-1.34473	down	Molecular Function: molecular_function (GO:0003674);; Molecular Function: catalytic activity (GO:0003824);; Cellular Component: cellular_component (GO:0005575);; Cellular Component: intracellular (GO:0005622);; Cellular Component: obsolete cell (GO:0005623);; Cellular Component: cytoplasm (GO:0005737);; Biological Process: response to stress (GO:0006950);; Biological Process: multicellular organi…	K00951|1.3e-88|cic:CICLE_v10018801mg|K00951 GTP pyrophosphokinase [EC:2.7.6.5] | (RefSeq) hypothetical protein	[T]	cit01100,cit00230	Putative GTP diphosphokinase RSH1, chloroplastic OS=Arabidopsis thaliana OX=3702 GN=RSH1 PE=1 SV=1	hypothetical protein CUMW_056050 [Citrus unshiu]
Cs5g33540	752	818	1705	33	24	30.0759	33.4003	67.1441	1.37603	1.02518	0.000303748	-5.28074	down	Molecular Function: DNA binding (GO:0003677);; Molecular Function: DNA-binding transcription factor activity (GO:0003700);; Cellular Component: nucleus (GO:0005634);;	K09286|1.1e-118|cit:102616112|K09286 EREBP-like factor | (RefSeq) ethylene-responsive transcription factor ERF073-like	--	--	Ethylene-responsive transcription factor 1 OS=Oryza sativa subsp. japonica OX=39947 GN=EREBP1 PE=1 SV=1	ethylene-responsive transcription factor ERF073-like [Citrus sinensis]
Cs5g33970	84	52	73	150	196	4.72056	3.05431	4.11656	8.44603	10.8738	0.0314077	1.29363	up	Molecular Function: hydrolase activity (GO:0016787);;	K13258|1.1e-43|lang:109331604|K13258 2-hydroxyisoflavanone dehydratase [EC:4.2.1.105] | (RefSeq) 2-hydroxyisoflavanone dehydratase-like	[V]	--	2-hydroxyisoflavanone dehydratase OS=Glycyrrhiza echinata OX=46348 GN=HIDM PE=1 SV=1	2-hydroxyisoflavanone dehydratase-like isoform X2 [Citrus clementina]
Cs5g34180	352	260	314	124	119	10.4119	7.77269	9.33391	3.54059	3.41917	0.00383813	-1.36341	down	Molecular Function: peptidyl-prolyl cis-trans isomerase activity (GO:0003755);; Biological Process: protein folding (GO:0006457);;	K05864|6.6e-96|cit:102610492|K05864 peptidyl-prolyl isomerase D [EC:5.2.1.8] | (RefSeq) peptidyl-prolyl cis-trans isomerase CYP40	[O]	--	Peptidyl-prolyl cis-trans isomerase CYP40 OS=Arabidopsis thaliana OX=3702 GN=CYP40 PE=2 SV=1	hypothetical protein CUMW_185360 [Citrus unshiu]
Cs5g34250	700	562	584	237	169	12.7928	10.3459	10.6669	4.15327	2.88975	4.24437e-06	-1.61754	down	Biological Process: Group II intron splicing (GO:0000373);; Molecular Function: endonuclease activity (GO:0004519);; Biological Process: mRNA cis splicing, via spliceosome (GO:0045292);; Biological Process: photosystem I assembly (GO:0048564);;	--	[R]	--	Pentatricopeptide repeat-containing protein At2g15820, chloroplastic OS=Arabidopsis thaliana OX=3702 GN=OTP51 PE=2 SV=3	pentatricopeptide repeat-containing protein At2g15820, chloroplastic [Citrus sinensis]
Cs5g34710	0	0	1	19	28	0	0	0.0460735	0.511991	0.807926	0.00773625	6.1103	up	Molecular Function: pectate lyase activity (GO:0030570);; Biological Process: pectin catabolic process (GO:0045490);; Molecular Function: metal ion binding (GO:0046872);;	K01728|2.0e-148|cic:CICLE_v10019202mg|K01728 pectate lyase [EC:4.2.2.2] | (RefSeq) hypothetical protein	--	cit01100,cit00040	Probable pectate lyase 20 OS=Arabidopsis thaliana OX=3702 GN=At5g48900 PE=2 SV=1	probable pectate lyase 8 [Citrus sinensis]
Cs6g04090	3571	3577	3592	1914	1487	107.958	111.763	108.521	59.6585	46.3803	0.00235695	-1.09262	down	Molecular Function: structural constituent of ribosome (GO:0003735);; Cellular Component: ribosome (GO:0005840);; Biological Process: translation (GO:0006412);;	K02930|1.4e-202|cic:CICLE_v10011875mg|K02930 large subunit ribosomal protein L4e | (RefSeq) hypothetical protein	[A]	cit03010	60S ribosomal protein L4 OS=Prunus armeniaca OX=36596 GN=RPL4 PE=2 SV=1	60S ribosomal protein L4 [Citrus clementina]
Cs6g04260	2838	2637	2213	1142	534	61.3826	57.8575	48.1339	24.219	11.2844	2.09371e-07	-1.62953	down	Molecular Function: mRNA binding (GO:0003729);; Biological Process: mRNA processing (GO:0006397);; Cellular Component: chloroplast stroma (GO:0009570);;	K17964|2.5e-23|csl:COCSUDRAFT_61653|K17964 leucine-rich PPR motif-containing protein, mitochondrial | (RefSeq) TPR-like protein	[R]	--	Pentatricopeptide repeat-containing protein At3g09650, chloroplastic OS=Arabidopsis thaliana OX=3702 GN=HCF152 PE=2 SV=1	pentatricopeptide repeat-containing protein At3g09650, chloroplastic [Citrus clementina]
Cs6g04620	126	149	139	409	407	11.6423	13.7549	12.7452	36.0144	34.1235	0.000154735	1.54441	up	--	--	--	--	--	uncharacterized protein LOC18038761 [Citrus clementina]
Cs6g04920	1168	1414	1215	731	542	30.6695	38.0154	31.8854	19.428	14.4002	0.00181681	-1.01048	down	Cellular Component: nucleus (GO:0005634);; Biological Process: ubiquitin-dependent protein catabolic process (GO:0006511);; Molecular Function: ubiquitin protein ligase binding (GO:0031625);; Molecular Function: ubiquitin binding (GO:0043130);;	K14015|1.3e-184|cic:CICLE_v10011862mg|K14015 nuclear protein localization protein 4 homolog | (RefSeq) hypothetical protein	[YU]	cit04141	NPL4-like protein 1 OS=Arabidopsis thaliana OX=3702 GN=At3g63000 PE=1 SV=1	NPL4-like protein 1 [Citrus clementina]
Cs6g05570	245	372	322	113	127	9.51463	14.7342	12.5351	4.24383	4.67037	0.00271928	-1.40354	down	--	--	--	--	protein SLOW GREEN 1, chloroplastic OS=Arabidopsis thaliana OX=3702 GN=SG1 PE=1 SV=1	protein SLOW GREEN 1, chloroplastic [Citrus clementina]
Cs6g05740	4934	4962	4046	8707	12391	247.083	249.506	203.33	426.072	613.358	0.00373802	1.16356	up	Molecular Function: magnesium ion binding (GO:0000287);; Molecular Function: molecular_function (GO:0003674);; Molecular Function: catalytic activity (GO:0003824);; Molecular Function: inorganic diphosphatase activity (GO:0004427);; Cellular Component: cellular_component (GO:0005575);; Cellular Component: intracellular (GO:0005622);; Cellular Component: obsolete cell (GO:0005623);; Cellular Compo…	K01507|2.3e-39|cic:CICLE_v10012723mg|K01507 inorganic pyrophosphatase [EC:3.6.1.1] | (RefSeq) hypothetical protein	[C]	cit00190	Soluble inorganic pyrophosphatase 4 OS=Arabidopsis thaliana OX=3702 GN=PPA4 PE=1 SV=1	hypothetical protein CICLE_v10012723mg [Citrus clementina]
Cs6g05880	914	794	1003	2432	2747	26.6678	23.3126	29.3385	70.0551	79.9924	1.55151e-07	1.49935	up	--	--	--	--	--	uncharacterized protein LOC102626507 [Citrus sinensis]
Cs6g05980	175	277	188	114	82	38.4419	66.2419	43.7345	23.3888	16.9723	0.0474579	-1.14135	down	Cellular Component: nucleosome (GO:0000786);; Molecular Function: DNA binding (GO:0003677);; Cellular Component: nucleus (GO:0005634);; Biological Process: nucleosome assembly (GO:0006334);; Cellular Component: host cell nucleus (GO:0042025);; Molecular Function: protein heterodimerization activity (GO:0046982);;	K11254|7.2e-50|adu:107458448|K11254 histone H4 | (RefSeq) histone H4	[B]	--	Histone H4 variant TH011 OS=Triticum aestivum OX=4565 PE=3 SV=2	PREDICTED: uncharacterized protein LOC107825453 [Nicotiana tabacum]
[truncated: 419 more rows]

## Sheet: Table S4
Table S4. KOG functional analysis of differentially expressed genes (DEGs) in low pH-treated Citrus sinensis leaves
[truncated: 853 more rows]

[truncated: 2 more sheets: Table S5, Table S6]
